# Supplementary material for: Experimental glycopeptide antibiotic EVG7 prevents recurrent Clostridioides difficile infection by sparing members of the Lachnospiraceae family
Source: Nat Commun. 2025 Oct 10;16:9017. doi: 10.1038/s41467-025-64067-w (PMC12514160; doi:10.1038/s41467-025-64067-w)
Supplement: Supplementary file 4 — Source data [file 41467_2025_64067_MOESM4_ESM.xlsx]

## Sheet: Fig. 1
Fig. 1	In vitro antimicrobial activity against human C. difficile isolates					Statistics
Strain ID	Phylogenic clade	PCR ribotype	MIC VAN (mg/L)	MIC EVG7 (mg/L)			VAN			EVG7
LL-001	1	1	1	0.125		Clade	Geometric mean (mg/L)	Geometric SD	# strains	Geometric mean (mg/L)	Geometric SD	# strains
LL-002	1	2	1	0.125		1a	1.07177	1.24507	10	0.1251	1.38386	10
LL-005	1	5	1	0.125		2	0.840896	1.37832	8	0.105322	1.37324	8
LL-010	1	10	1	0.125		3	0.793701	1.49211	3	0.0994764	1.48526	3
LL-012	1	12	1	0.125		4	0.840896	1.41421	4	0.074771	1.40859	4
LL-014	1	14	1	0.125		5	1	1	6	0.125	1	6
LL-015	1	15	2	0.25		C-I	1	1	1	0.063	1	1
LL-020	1	20	1	0.125		C-II	1	1	2	0.125	1	2
LL-081	1	81	1	0.063
LL-106	1	106	1	0.125		a ATCC 70057 (control) NOT included.
LL-016	2	16	0.5	0.125		VAN = vancomycin
LL-019	2	19	1	0.125
LL-027	2	27	1	0.125
LL-036	2	36	1	0.063
CL-176	2	176	1	0.125
Greece-19-181	2	181	0.5	0.063
LL-198	2	198	1	0.125
L-ref-244	2	244	1	0.125
LL-023	3	23	0.5	0.063
LL-058	3	58	1	0.125
LL-063	3	63	1	0.125
LL-017	4	17	1	0.063
LL-060	4	60	1	0.063
LL-088	4	88	0.5	0.063
LUMCMM25 0031	4	130	1	0.125
LL-033	5	33	1	0.125
LL-045	5	45	1	0.125
LL-066	5	66	1	0.125
LL-078	5	78	1	0.125
LL-126	5	126	1	0.125
LUMCMM25 0032	5	288	1	0.125
LUMCMM16 00133	C-I	N/A	1	0.063
LUMCMM21 00013	C-II	151	1	0.125
LUMCMM19 23333	C-II	151	1	0.125
ATCC 70057 (control)	1*	38	1	0.125
Minimal Inhibitory Concentration (MIC) of vancomycin (VAN) and EVG7 against C. difficile clinical isolates, determined by agar dilution method in Brucella Blood Agar (BBA) supplemented with sheep blood, hemin, and vitamin K.
The isolates tested belong to a well-established reference collection1,2 supplemented with clinical isolates collected by the National Expertise Center for C. difficile infections (hosted at the LUMC, Leiden, NL)3.
N/A = not available.
*Clade inferred from ATCC-listed PCR ribotype4; MLST or clade is not listed on ATCC website (https://www.atcc.org/products/700057).
References:
[1] Knetsch, C. W. et al. Comparative analysis of an expanded Clostridium difficile reference strain collection reveals genetic diversity and evolution through six lineages. Infection, Genetics and Evolution 12, 1577–1585 (2012).
[2] Baktash, A. et al. Comparison of Whole-Genome Sequence-Based Methods and PCR Ribotyping for Subtyping of Clostridioides difficile. Journal of Clinical Microbiology 60, e01737-01721 (2022).
[3] Ducarmon, Q. R. et al. Clostridioides difficile infection with isolates of cryptic clade C-II: a genomic analysis of polymerase chain reaction ribotype 151. Clinical Microbiology and Infection 29, 538.e531-538.e536 (2023).
[4] Putsathit, P. et al. Molecular epidemiology of Clostridium difficile isolated from piglets. Veterinary Microbiology 237, 108408 (2019).

## Sheet: Fig. 2B
Fig. 2B	Baseline weight (% of day0)																						Tukey's multiple comparisons test
Group	Animal #	Days post challenge																					Days post challenge	Groups	Summary	Adjusted P-value
		0	1	2	3	4	5	6	7	8	9	10	11	12	13	14	15	16a	17a	18a			0	no CDI vs. VAN	ns	>0.9999
no CDI	429-1	100	104.167	105.093	102.315	102.315	105.556	105.093	107.87	108.796	109.722	109.259	109.259	110.648	111.111	111.574	108.796	109.259	112.037	113.426				no CDI vs. EVG7	ns	>0.9999
	429-2	100	101.422	101.422	100	100.948	101.896	102.37	102.37	101.422	102.37	102.37	102.37	101.422	101.422	102.844	100.948	101.896	103.318	104.739				VAN vs. EVG7	ns	>0.9999
	429-3	100	102.193	102.193	101.754	100.877	103.947	104.825	103.509	103.07	105.263	104.386	101.754	103.07	103.509	102.193	102.632	100.439	105.702	107.895			1	no CDI vs. VAN	ns	0.3019
	429-4	100	100.455	102.273	99.5455	101.364	102.727	103.182	103.636	105	104.545	105	104.545	105	104.091	105	102.727	104.545	106.364	105				no CDI vs. EVG7	ns	0.9815
VAN	430-1	100	106.481	104.63	95.3704	97.6852	97.2222	96.7593	97.6852	100.463	102.315	101.389	104.63	106.481	103.704	83.7963	b	b	b	b	Mouse necropsied on day 14 - humane endpoint			VAN vs. EVG7	ns	0.1873
	430-2	100	104.348	99.5169	99.0338	96.6184	96.6184	95.6522	96.6184	99.0338	99.5169	99.5169	103.382	105.314	102.415	82.6087	b	b	b	b	Mouse necropsied on day 14 - humane endpoint		2	no CDI vs. VAN	ns	0.7922
	430-3	100	103.03	99.5671	92.2078	96.5368	95.671	96.1039	98.2684	100.433	102.165	101.732	102.597	105.195	104.329	88.3117	b	b	b	b	Mouse necropsied on day 14 - humane endpoint			no CDI vs. EVG7	*	0.0157
	430-4	100	99.5238	98.0952	91.4286	92.8571	90.9524	91.4286	91.9048	93.3333	94.7619	94.7619	95.7143	97.619	96.1905	88.0952	b	b	b	b	Mouse necropsied on day 14 - humane endpoint			VAN vs. EVG7	*	0.023
	431-1	100	103.509	99.5614	91.6667	94.2982	94.2982	92.5439	96.0526	97.807	100	102.632	100.877	101.754	103.07	93.4211	78.5088	b	b	b	Mouse necropsied on day 15 - humane endpoint		3	no CDI vs. VAN	*	0.0117
	431-2	100	109.548	104.523	101.005	102.01	100	99.4975	100.503	101.005	102.513	102.513	102.01	104.523	104.523	102.01	85.9296	b	b	b	Mouse necropsied on day 15 - humane endpoint			no CDI vs. EVG7	*	0.0186
	431-3	100	109.804	106.373	101.961	103.431	101.471	101.961	101.961	103.922	103.922	104.412	103.922	105.392	107.353	106.863	b	b	b	b	Mouse met clinical endpoint prior to necropsy			VAN vs. EVG7	ns	0.9063
	431-4	100	101.299	100.433	93.5065	b	b	b	b	b	b	b	b	b	b	b	b	b	b	b	Mouse died from non-CDI releated causes		4	no CDI vs. VAN	ns	0.0733
EVG7	432-1	100	101.282	96.5812	94.8718	97.8632	98.2906	99.1453	100.427	100.855	102.991	102.564	102.137	103.846	103.846	102.564	102.564	104.274	105.128	105.128				no CDI vs. EVG7	ns	0.2066
	432-2	100	102.049	98.7705	96.7213	97.541	97.1311	99.5902	99.1803	100.82	100.82	100.41	102.869	103.279	102.459	102.049	102.049	101.23	101.23	102.459				VAN vs. EVG7	ns	0.6955
	432-3	100	99.0991	95.9459	94.5946	97.7477	97.7477	99.0991	97.7477	98.6486	100.45	99.5495	100	99.0991	101.351	99.5495	100	99.5495	102.252	102.703			5	no CDI vs. VAN	***	0.0003
	432-4	100	102.392	100.478	99.5215	98.0861	98.0861	100	99.0431	100	101.914	100.957	101.914	102.871	103.828	104.306	102.392	102.871	103.828	103.828				no CDI vs. EVG7	ns	0.1094
	433-1	100	101.81	96.3801	96.3801	100.452	101.357	104.072	104.072	104.525	104.977	105.43	105.882	105.43	106.335	108.145	107.24	107.692	110.407	109.955				VAN vs. EVG7	*	0.0162
	433-2	100	103.333	97.1429	95.7143	100.476	101.905	100.952	102.381	101.905	101.905	102.857	102.857	102.857	102.857	105.238	103.333	103.81	105.238	106.667			6	no CDI vs. VAN	****	<0.0001
	433-3	100	104.036	98.2063	96.4126	98.6547	104.036	104.484	104.933	104.484	106.278	106.278	104.933	104.484	104.484	106.726	105.83	107.175	108.072	109.417				no CDI vs. EVG7	ns	0.2716
	433-4	100	102.715	96.8326	97.2851	99.5475	100.905	101.81	101.81	102.715	104.525	103.167	103.167	104.072	104.072	105.882	105.43	104.525	106.335	106.787				VAN vs. EVG7	***	0.0004
	434-1	100	102.899	96.6184	96.6184	96.6184	100.483	103.865	104.831	105.797	106.763	106.28	106.763	105.314	106.28	106.28	105.314	106.28	105.314	107.729			7	no CDI vs. VAN	***	0.0004
	434-2	100	101.422	97.6303	94.7867	96.2085	98.1043	99.5261	99.0521	100.474	100.474	100.474	100.948	100.474	101.422	101.422	100.948	99.5261	100.474	101.896				no CDI vs. EVG7	ns	0.2469
	434-3	100	101.843	98.6175	93.5484	96.3134	97.6959	98.1567	100.461	100	101.843	100.461	100.922	100.461	101.843	102.304	102.765	101.843	101.382	102.304				VAN vs. EVG7	**	0.0046
	434-4	100	105.53	103.687	99.5392	102.765	105.991	104.608	105.991	105.991	106.452	104.608	104.608	105.069	103.687	105.53	105.069	105.069	106.912	108.295			8	no CDI vs. VAN	**	0.0088
																								no CDI vs. EVG7	ns	0.3302
	a Data from day 16–18 were excluded from statistical analysis (marked grey italic)																							VAN vs. EVG7	ns	0.0739
	b Mouse euthanized, no weight collected																						9	no CDI vs. VAN	*	0.0174
																								no CDI vs. EVG7	ns	0.3925
																								VAN vs. EVG7	ns	0.1059
																							10	no CDI vs. VAN	*	0.0359
																								no CDI vs. EVG7	ns	0.2969
																								VAN vs. EVG7	ns	0.3137
																							11	no CDI vs. VAN	ns	0.2623
																								no CDI vs. EVG7	ns	0.6824
																								VAN vs. EVG7	ns	0.5472
																							12	no CDI vs. VAN	ns	0.6855
																								no CDI vs. EVG7	ns	0.4838
																								VAN vs. EVG7	ns	0.9436
																							13	no CDI vs. VAN	ns	0.4538
																								no CDI vs. EVG7	ns	0.6466
																								VAN vs. EVG7	ns	0.8752
																							14	no CDI vs. VAN	****	<0.0001
																								no CDI vs. EVG7	ns	0.7418
																								VAN vs. EVG7	****	<0.0001
																							15	no CDI vs. VAN	****	<0.0001
																								no CDI vs. EVG7	ns	0.9924
																								VAN vs. EVG7	****	<0.0001

## Sheet: Fig. 2C
Fig. 2C	Clinical score																						Tukey's multiple comparisons test
Group	Animal #	Days post challenge																					Days post challenge	Groups	Summary	Adjusted P-value
		0	1	2	3	4	5	6	7	8	9	10	11	12	13	14	15	16a	17a	18a			0	no CDI vs. VAN	ns	0.8712
no CDI	429-1	0	0	0	2	0	0	0	0	0	0	0	0	0	0	0	1	0	0	0				no CDI vs. EVG7	ns	>0.9999
	429-2	0	0	0	0	0	0	0	0	0	0	0	0	0	0	0	1	0	0	0				VAN vs. EVG7	ns	0.7803
	429-3	0	0	0	0	0	0	0	0	0	0	0	0	0	0	0	0	1	0	0			1	no CDI vs. VAN	ns	0.7335
	429-4	0	0	0	2	0	0	0	0	0	0	0	0	0	0	0	1	0	0	0				no CDI vs. EVG7	ns	>0.9999
VAN	430-1	0	0	4	9	1	0	0	0	0	0	0	0	0	2	10	b	b	b	b	Mouse necropsied on day 14 - humane endpoint			VAN vs. EVG7	ns	0.5729
	430-2	0	0	8	4	2	0	0	0	0	0	0	0	0	2	10	b	b	b	b	Mouse necropsied on day 14 - humane endpoint		2	no CDI vs. VAN	****	<0.0001
	430-3	0	0	7	5	1	0	0	0	0	0	0	0	0	0	9	b	b	b	b	Mouse necropsied on day 14 - humane endpoint			no CDI vs. EVG7	****	<0.0001
	430-4	0	0	3	9	1	0	0	0	0	0	0	0	0	0	9	b	b	b	b	Mouse necropsied on day 14 - humane endpoint			VAN vs. EVG7	****	<0.0001
	431-1	0	0	4	8	1	1	0	0	0	0	0	1	0	0	8	14	b	b	b	Mouse necropsied on day 15 - humane endpoint		3	no CDI vs. VAN	****	<0.0001
	431-2	0	0	7	7	1	0	0	0	0	0	0	0	0	0	2	14	b	b	b	Mouse necropsied on day 15 - humane endpoint			no CDI vs. EVG7	****	<0.0001
	431-3	2	0	4	8	1	0	0	0	0	0	0	0	0	0	2	b	b	b	b	Mouse met clinical endpoint prior to necropsy			VAN vs. EVG7	****	<0.0001
	431-4	0	3	3	9	b	b	b	b	b	b	b	b	b	b	b	b	b	b	b	Mouse died from non-CDI releated causes		4	no CDI vs. VAN	ns	0.0669
EVG7	432-1	0	0	8	5	2	0	0	0	0	0	0	0	0	0	0	0	0	0	0				no CDI vs. EVG7	**	0.0045
	432-2	0	0	6	5	1	0	0	0	0	0	0	0	0	0	0	0	0	0	0				VAN vs. EVG7	ns	0.6277
	432-3	0	0	8	4	2	0	0	0	0	0	0	0	0	0	1	0	0	0	0			5	no CDI vs. VAN	ns	0.9579
	432-4	0	0	4	6	0	0	0	0	0	0	0	0	0	0	0	1	0	0	0				no CDI vs. EVG7	ns	>0.9999
	433-1	0	0	9	6	2	0	0	0	0	0	0	0	0	0	0	0	0	0	0				VAN vs. EVG7	ns	0.928
	433-2	0	0	9	4	3	0	0	0	0	0	0	0	0	0	0	1	0	0	0			6	no CDI vs. VAN	ns	>0.9999
	433-3	0	0	7	7	2	0	0	0	0	0	0	0	0	0	0	0	0	0	0				no CDI vs. EVG7	ns	>0.9999
	433-4	0	0	7	4	1	0	0	0	0	0	0	0	0	0	0	0	0	0	0				VAN vs. EVG7	ns	>0.9999
	434-1	0	0	9	3	0	0	0	0	0	0	0	0	0	0	1	0	0	0	0			7	no CDI vs. VAN	ns	>0.9999
	434-2	0	0	8	5	2	0	0	0	0	0	0	0	0	0	1	0	0	0	0				no CDI vs. EVG7	ns	>0.9999
	434-3	0	0	8	6	2	0	0	0	0	0	0	0	0	0	1	0	3	0	0				VAN vs. EVG7	ns	>0.9999
	434-4	0	0	5	5	1	0	0	0	0	0	1	0	0	0	1	0	0	0	0			8	no CDI vs. VAN	ns	>0.9999
																								no CDI vs. EVG7	ns	>0.9999
	a Data from day 16–18 were excluded from statistical analysis (marked grey italic)																							VAN vs. EVG7	ns	>0.9999
	b Mouse euthanized, no data collected																						9	no CDI vs. VAN	ns	>0.9999
																								no CDI vs. EVG7	ns	>0.9999
																								VAN vs. EVG7	ns	>0.9999
																							10	no CDI vs. VAN	ns	>0.9999
																								no CDI vs. EVG7	ns	0.9829
																								VAN vs. EVG7	ns	0.9749
																							11	no CDI vs. VAN	ns	0.9579
																								no CDI vs. EVG7	ns	>0.9999
																								VAN vs. EVG7	ns	0.928
																							12	no CDI vs. VAN	ns	>0.9999
																								no CDI vs. EVG7	ns	>0.9999
																								VAN vs. EVG7	ns	>0.9999
																							13	no CDI vs. VAN	ns	0.504
																								no CDI vs. EVG7	ns	>0.9999
																								VAN vs. EVG7	ns	0.3054
																							14	no CDI vs. VAN	****	<0.0001
																								no CDI vs. EVG7	ns	0.6504
																								VAN vs. EVG7	****	<0.0001
																							15	no CDI vs. VAN	****	<0.0001
																								no CDI vs. EVG7	ns	0.4314
																								VAN vs. EVG7	****	<0.0001

## Sheet: Fig. 2D
Fig. 2D	Total spores and vegetative cells of C. difficile (CFU g−1 feces)											Transform to log10 for statistical analysis										Tukey's multiple comparisons test
Group	Animal #	Days post challenge										Days post challenge										Days post challenge	Groups	Summary	Adjusted P-value
		1	4	5	7	9	11	13	14	16a		1	4	5	7	9	11	13	14			1	VAN vs. EVG7	ns	0.6301
VAN	430-1	2800000	2200000	350000	1000*	11000	1000*	52000000	b	b		6.44716	6.34242	5.54407	3	4.04139	3	7.716		Mouse necropsied on day 14 - humane endpoint		4	VAN vs. EVG7	ns	0.6477
	430-2	7000000	4700000	190000	17000	1000*	1000*	42000000	b	b		6.8451	6.6721	5.27875	4.23045	3	3	7.62325		Mouse necropsied on day 14 - humane endpoint		5	VAN vs. EVG7	ns	0.7709
	430-3	19000000	1400000	180000	1000*	1000*	1000*	21000000	b	b		7.27875	6.14613	5.25527	3	3	3	7.32222		Mouse necropsied on day 14 - humane endpoint		7	VAN vs. EVG7	ns	0.6941
	430-4	c	18000000	30000	1000*	1000*	1000*	35000000	b	b			7.25527	4.47712	3	3	3	7.54407		Mouse necropsied on day 14 - humane endpoint		9	VAN vs. EVG7	ns	0.9329
	431-1	e	5900000	70000	11000	1000*	1000*	1070000	170000000	b			6.77085	4.8451	4.04139	3	3	6.02938	8.23045	Mouse necropsied on day 15 - humane endpoint		11	VAN vs. EVG7	ns	0.2221
	431-2	10000000	17000000	140000	1000*	1000*	1000*	1000*	240000000	b		7	7.23045	5.14613	3	3	3	3	8.38021	Mouse necropsied on day 15 - humane endpoint		13	VAN vs. EVG7	****	<0.0001
	431-3	3500000	3300000	240000	1000*	1000*	1000*	1000*	20000000	b		6.54407	6.51851	5.38021	3	3	3	3	7.30103	Mouse met clinical endpoint prior to necropsy		14	VAN vs. EVG7	****	<0.0001
	431-4	2400000	b	b	b	b	b	b	b	b		6.38021								Mouse died from non-CDI releated causes
EVG7	432-1	5000000	1000000	1000*	1000*	1000*	1000*	1000*	1000*	1000*		6.69897	6	3	3	3	3	3	3
	432-2	5000000	4200000	80000	1000*	1000*	18000	250000	320000	170000		6.69897	6.62325	4.90309	3	3	4.25527	5.39794	5.50515
	432-3	26000000	4600000	87000	1000*	1000*	1000*	1000*	1000*	1000*		7.41497	6.66276	4.93952	3	3	3	3	3
	432-4	c	1600000	d	1000*	1000*	1000*	1000*	10000	1000*			6.20412		3	3	3	3	4
	433-1	2900000	1600000	33000	1000*	1000*	1000*	1000*	1000*	1000*		6.4624	6.20412	4.51851	3	3	3	3	3
	433-2	84000000	2400000	110000	1000*	1000*	1000*	1000*	1000*	1000*		7.92428	6.38021	5.04139	3	3	3	3	3
	433-3	18000000	1900000	77000	1000*	1000*	1000*	1000*	1000*	1000*		7.25527	6.27875	4.88649	3	3	3	3	3
	433-4	c	390000	10000	1000*	1000*	1000*	1000*	1000*	1000*			5.59106	4	3	3	3	3	3
	434-1	16000000	3800000	300000	1000*	1000*	16000	260000	430000	170000		7.20412	6.57978	5.47712	3	3	4.20412	5.41497	5.63347
	434-2	52000000	1600000	650000	1000*	1000*	1000*	460000	700000	220000		7.716	6.20412	5.81291	3	3	3	5.66276	5.8451
	434-3	16000000	7500000	2000000	1000*	1000*	150000	860000	1700000	e		7.20412	6.87506	6.30103	3	3	5.17609	5.9345	6.23045
	434-4	c	4200000	53000	1000*	1000*	690000	900000	140000	190000			6.62325	4.72428	3	3	5.83885	5.95424	5.14613
	* Values below LOD were set to 1000 for graphical and statistical purposes											Values below LOD were set to 3 for graphical and statistical purposes
	a Data from day 16 was excluded from statistical analysis (marked grey italic)
	b Mouse euthanized, no stool collected
	c Stool was not plated
	d Plate unreadable
	e Stool unable to be collected from mouse

## Sheet: Fig. 2E
Fig. 2E	Total spores and vegetative cells of C. difficile (CFU g−1 cecal content)							Transform to log10 for statistical analysis				Mann Whitney test
Group	Animal #	Days post challenge						Days post challenge				P-value	<0.0001
		14/15	18					14/15	18			Exact or approximate P-value?	Exact
VAN	430-1	84000000	a					7.92428		Mouse necropsied on day 14 - humane endpoint		P-value summary	****
	430-2	290000000	a					8.4624		Mouse necropsied on day 14 - humane endpoint		One- or two-tailed P-value?	Two-tailed
	430-3	120000000	a					8.07918		Mouse necropsied on day 14 - humane endpoint		Mann-Whitney U	0
	430-4	36000000	a					7.5563		Mouse necropsied on day 14 - humane endpoint
	431-1	300000000	a					8.47712		Mouse necropsied on day 15 - humane endpoint
	431-2	320000000	a					8.50515		Mouse necropsied on day 15 - humane endpoint
	431-3	b	a							Mouse met clinical endpoint prior to necropsy
	431-4	b	a							Mouse died from non-CDI releated causes
EVG7	432-1	c	1000*						3
	432-2	c	1000*						3
	432-3	c	1000*						3
	432-4	c	1000*						3
	433-1	c	1000*						3
	433-2	c	1000*						3
	433-3	c	1000*						3
	433-4	c	1000*						3
	434-1	c	1000*						3
	434-2	c	1000*						3
	434-3	c	39000						4.59106
	434-4	c	14000						4.14613
	*Values below LOD were set to 1000 for graphical and statistical purposes							Values below LOD were set to 3 for graphical and statistical purposes
	a mouse euthanized before timepoint
	b mouse met endpoint before necropsy
	c mouse still alive at timepoint (unable to access cecal content until necropsy at day 18)

## Sheet: Fig. 2F
Fig. 2F	Toxin activity (g−1 cecal content)					Mann Whitney test
Group	Animal #	Days post challenge				P-value	<0.0001
		14/15	18			Exact or approximate P-value?	Exact
VAN	430-1	4	a	Mouse necropsied on day 14 - humane endpoint		P-value summary	****
	430-2	6.5	a	Mouse necropsied on day 14 - humane endpoint		One- or two-tailed P-value?	Two-tailed
	430-3	7	a	Mouse necropsied on day 14 - humane endpoint		Mann-Whitney U	0
	430-4	6	a	Mouse necropsied on day 14 - humane endpoint
	431-1	6	a	Mouse necropsied on day 15 - humane endpoint
	431-2	6	a	Mouse necropsied on day 15 - humane endpoint
	431-3	b	a	Mouse met clinical endpoint prior to necropsy
	431-4	b	a	Mouse died from non-CDI releated causes
EVG7	432-1	c	1
	432-2	c	1
	432-3	c	1
	432-4	c	1
	433-1	c	1
	433-2	c	1
	433-3	c	1
	433-4	c	1
	434-1	c	1
	434-2	c	1
	434-3	c	1
	434-4	c	1
	a mouse euthanized before timepoint
	b mouse met endpoint before necropsy
	c mouse still alive at timepoint (unable to access cecal content until necropsy at day 18)

## Sheet: Fig. 3 Metadata
Fig. 3: Metadata
sample_name	sample_type	day	mouse_number	cage	ab_dose	ab_type				Samples (n = )
430-1-NR-Ce	Cecum_DNA		430_1	430	0.4	VAN		Type	Day	VAN	EVG7
430-1-NR-D0	Stool	Day_0	430_1	430	0.4	VAN		Stool	-7	2	3
430-1-NR-D4	Stool	Day_4	430_1	430	0.4	VAN			0	2	3
430-1-NR-D9	Stool	Day_9	430_1	430	0.4	VAN			4	2	3
430-2-NR-Ce	Cecum_DNA		430_2	430	0.4	VAN			9	6	9
430-2-NR-D9	Stool	Day_9	430_2	430	0.4	VAN			14	3	9
430-3-NR-Ce	Cecum_DNA		430_3	430	0.4	VAN			18	0	9
430-3-NR-D9	Stool	Day_9	430_3	430	0.4	VAN		Cecum		6	12
430-4-NR-Ce	Cecum_DNA		430_4	430	0.4	VAN
430-NR-A	Stool	Day_-7	Cage_430		0.4	VAN
431-1-NR-Ce	Cecum_DNA		431_1	431	0.4	VAN
431-1-NR-D0	Stool	Day_0	431_1	431	0.4	VAN
431-1-NR-D14	Stool	Day_14	431_1	431	0.4	VAN
431-1-NR-D4	Stool	Day_4	431_1	431	0.4	VAN
431-1-NR-D9	Stool	Day_9	431_1	431	0.4	VAN
431-2-NR-Ce	Cecum_DNA		431_2	431	0.4	VAN
431-2-NR-D14	Stool	Day_14	431_2	431	0.4	VAN
431-2-NR-D9	Stool	Day_9	431_2	431	0.4	VAN
431-3-NR-D14	Stool	Day_14	431_3	431	0.4	VAN
431-3-NR-D9	Stool	Day_9	431_3	431	0.4	VAN
431-NR-A	Stool	Day_-7	Cage_431		0.4	VAN
432-1-EVG-Ce	Cecum_DNA		432_1	432	0.04	EVG7
432-1-EVG-D0	Stool	Day_0	432_1	432	0.04	EVG7
432-1-EVG-D14	Stool	Day_14	432_1	432	0.04	EVG7
432-1-EVG-D18	Stool	Day_18	432_1	432	0.04	EVG7
432-1-EVG-D4	Stool	Day_4	432_1	432	0.04	EVG7
432-1-EVG-D9	Stool	Day_9	432_1	432	0.04	EVG7
432-2-EVG-Ce	Cecum_DNA		432_2	432	0.04	EVG7
432-2-EVG-D14	Stool	Day_14	432_2	432	0.04	EVG7
432-2-EVG-D18	Stool	Day_18	432_2	432	0.04	EVG7
432-2-EVG-D9	Stool	Day_9	432_2	432	0.04	EVG7
432-3-EVG-Ce	Cecum_DNA		432_3	432	0.04	EVG7
432-3-EVG-D14	Stool	Day_14	432_3	432	0.04	EVG7
432-3-EVG-D18	Stool	Day_18	432_3	432	0.04	EVG7
432-3-EVG-D9	Stool	Day_9	432_3	432	0.04	EVG7
432-4-EVG-Ce	Cecum_DNA		432_4	432	0.04	EVG7
432-EVG-A	Stool	Day_-7	Cage_432		0.04	EVG7
433-1-EVG-Ce	Cecum_DNA		433_1	433	0.04	EVG7
433-1-EVG-D0	Stool	Day_0	433_1	433	0.04	EVG7
433-1-EVG-D14	Stool	Day_14	433_1	433	0.04	EVG7
433-1-EVG-D18	Stool	Day_18	433_1	433	0.04	EVG7
433-1-EVG-D4	Stool	Day_4	433_1	433	0.04	EVG7
433-1-EVG-D9	Stool	Day_9	433_1	433	0.04	EVG7
433-2-EVG-Ce	Cecum_DNA		433_2	433	0.04	EVG7
433-2-EVG-D14	Stool	Day_14	433_2	433	0.04	EVG7
433-2-EVG-D18	Stool	Day_18	433_2	433	0.04	EVG7
433-2-EVG-D9	Stool	Day_9	433_2	433	0.04	EVG7
433-3-EVG-Ce	Cecum_DNA		433_3	433	0.04	EVG7
433-3-EVG-D14	Stool	Day_14	433_3	433	0.04	EVG7
433-3-EVG-D18	Stool	Day_18	433_3	433	0.04	EVG7
433-3-EVG-D9	Stool	Day_9	433_3	433	0.04	EVG7
433-4-EVG-Ce	Cecum_DNA		433_4	433	0.04	EVG7
433-EVG-A	Stool	Day_-7	Cage_433		0.04	EVG7
434-1-EVG-Ce	Cecum_DNA		434_1	434	0.04	EVG7
434-1-EVG-D0	Stool	Day_0	434_1	434	0.04	EVG7
434-1-EVG-D14	Stool	Day_14	434_1	434	0.04	EVG7
434-1-EVG-D18	Stool	Day_18	434_1	434	0.04	EVG7
434-1-EVG-D4	Stool	Day_4	434_1	434	0.04	EVG7
434-1-EVG-D9	Stool	Day_9	434_1	434	0.04	EVG7
434-2-EVG-Ce	Cecum_DNA		434_2	434	0.04	EVG7
434-2-EVG-D14	Stool	Day_14	434_2	434	0.04	EVG7
434-2-EVG-D18	Stool	Day_18	434_2	434	0.04	EVG7
434-2-EVG-D9	Stool	Day_9	434_2	434	0.04	EVG7
434-3-EVG-Ce	Cecum_DNA		434_3	434	0.04	EVG7
434-3-EVG-D14	Stool	Day_14	434_3	434	0.04	EVG7
434-3-EVG-D18	Stool	Day_18	434_3	434	0.04	EVG7
434-3-EVG-D9	Stool	Day_9	434_3	434	0.04	EVG7
434-4-EVG-Ce	Cecum_DNA		434_4	434	0.04	EVG7
434-EVG-A	Stool	Day_-7	Cage_434		0.04	EVG7
DNAextCtrl	Control
ZymoPosCtrl	Control
WaterNegCtrl	Control

## Sheet: Fig. 3 ASV Table
Fig. 3: ASV table
Treatment group	VAN	VAN	VAN	VAN	VAN	VAN	VAN	VAN	VAN	VAN	VAN	VAN	VAN	VAN	VAN	VAN	VAN	VAN	VAN	VAN	VAN	EVG7	EVG7	EVG7	EVG7	EVG7	EVG7	EVG7	EVG7	EVG7	EVG7	EVG7	EVG7	EVG7	EVG7	EVG7	EVG7	EVG7	EVG7	EVG7	EVG7	EVG7	EVG7	EVG7	EVG7	EVG7	EVG7	EVG7	EVG7
Sample type/stool on day	cecum	0	4	9	cecum	9	cecum	9	cecum	-7	cecum	0	14	4	9	cecum	14	9	14	9	-7	cecum	0	14	18	4	9	cecum	14	18	9	cecum	14	18	9	cecum	-7	cecum	0	14	18	4	9	cecum	14	18	9	cecum	14
ASV	430-1-NR-Ce	430-1-NR-D0	430-1-NR-D4	430-1-NR-D9	430-2-NR-Ce	430-2-NR-D9	430-3-NR-Ce	430-3-NR-D9	430-4-NR-Ce	430-NR-A	431-1-NR-Ce	431-1-NR-D0	431-1-NR-D14	431-1-NR-D4	431-1-NR-D9	431-2-NR-Ce	431-2-NR-D14	431-2-NR-D9	431-3-NR-D14	431-3-NR-D9	431-NR-A	432-1-EVG-Ce	432-1-EVG-D0	432-1-EVG-D14	432-1-EVG-D18	432-1-EVG-D4	432-1-EVG-D9	432-2-EVG-Ce	432-2-EVG-D14	432-2-EVG-D18	432-2-EVG-D9	432-3-EVG-Ce	432-3-EVG-D14	432-3-EVG-D18	432-3-EVG-D9	432-4-EVG-Ce	432-EVG-A	433-1-EVG-Ce	433-1-EVG-D0	433-1-EVG-D14	433-1-EVG-D18	433-1-EVG-D4	433-1-EVG-D9	433-2-EVG-Ce	433-2-EVG-D14	433-2-EVG-D18	433-2-EVG-D9	433-3-EVG-Ce	433-3-EVG-D14
7b28c20e72c6c95b3e604f0849245770:g__Akkermansia	0	0	0	0	0	0	0	0	0	2006	1104	0	4853	2740	14558	3129	4630	19656	5787	14380	1971	1096	0	151	3368	0	0	931	243	1661	0	825	51	2547	0	467	2083	0	6	0	0	0	0	0	0	0	0	0	0
ff9d93d7b7e46787568f2d241caeaf3b:g__Pseudomonas	0	0	0	0	0	0	0	0	0	0	0	0	0	0	0	0	0	0	0	0	0	0	0	0	0	0	0	0	0	0	0	0	0	0	0	0	0	0	0	0	0	0	0	0	0	0	0	0	0
f4801b7a68515d9005fa572ee6afdf41:g__Ralstonia	0	0	0	0	227	0	9	0	0	0	0	0	0	0	0	0	0	0	0	0	0	0	0	0	0	0	0	0	0	0	0	0	0	0	0	0	0	0	0	0	0	0	0	0	0	0	0	0	0
d46e2205f0c6ecf67b51f83d111c509c:g__Escherichia-Shigella	0	0	0	0	0	0	0	0	0	0	0	0	0	0	0	0	0	0	0	0	0	0	0	0	0	0	0	0	0	0	0	0	0	0	0	0	0	0	0	0	0	0	0	0	0	0	0	0	0
4cbfff144d4e7a4e0f4619ed505be070:f__Enterobacteriaceae	0	0	0	0	0	0	0	0	0	0	0	0	0	0	0	0	0	0	0	0	0	0	0	0	0	0	0	0	0	0	0	0	0	0	0	0	0	0	0	0	0	0	0	0	0	0	0	0	0
3e86e9620a4aceb493a34d5c47723513:f__Enterobacteriaceae	0	0	0	0	0	0	0	0	0	0	0	0	0	0	0	0	0	0	0	0	0	0	0	0	0	0	0	0	0	0	0	0	0	0	0	0	0	0	0	0	0	0	0	0	0	0	0	0	0
daae43be6cf06991f62a085ba8bff3b6:g__Muribaculaceae	0	0	0	0	0	0	0	0	0	1649	0	0	0	0	0	0	0	0	0	0	1304	0	0	0	0	0	0	0	0	0	0	0	0	0	0	0	1578	0	0	0	0	0	0	0	0	0	0	0	0
0e312ccf571e42b05e2a2111df85bd98:g__Muribaculaceae	0	0	0	0	0	0	0	0	0	0	0	0	0	0	0	0	0	0	0	0	2	0	0	0	0	0	0	0	0	0	0	0	0	0	0	0	0	0	0	0	0	0	0	0	0	0	0	0	0
76b39e86c95e0c7dd8b9c57b974f6532:g__Bacteroides	0	0	0	0	0	0	0	0	0	0	0	0	0	0	0	0	0	0	0	0	0	0	0	0	0	0	0	0	0	0	0	0	0	0	0	0	0	0	0	0	0	0	0	0	0	0	0	0	0
50c1adc394d69456bab0180bd2d25d57:g__Sediminibacterium	0	0	0	0	0	0	0	0	0	0	0	0	0	0	0	0	0	0	0	0	0	0	0	0	0	0	0	0	0	0	0	0	0	0	0	0	0	0	0	0	0	0	0	0	0	0	0	0	0
06538b77450f85903962437f449fa60a:g__Enterorhabdus	0	0	0	0	0	0	0	0	0	0	0	0	0	0	0	0	0	0	0	0	0	0	0	0	0	0	0	0	0	0	0	0	0	0	0	0	0	0	0	0	0	0	0	0	0	0	0	0	0
b18037a224663cf99b188ff37ab195d4:g__Enterorhabdus	0	0	0	0	0	0	0	0	0	11	0	0	0	0	0	0	0	0	0	0	0	0	0	0	0	0	0	0	0	0	0	0	0	0	0	0	0	0	0	0	0	0	0	0	0	0	0	0	0
a9b24370bdb02a8ee91855de7b8b2813:g__Bifidobacterium	139	0	3562	33	156	69	76	69	95	154	335	0	0	4484	0	0	0	0	0	0	485	453	0	1547	1521	2498	0	505	826	797	0	530	1953	1578	0	300	167	945	0	3458	1890	2062	0	481	2326	2169	0	1029	1919
9477d14f8c109bae38f32af89c4c42ee:g__Corynebacterium	0	0	0	0	0	0	0	0	0	0	0	0	0	0	0	0	0	0	0	0	0	0	0	0	0	0	0	0	0	0	0	0	0	0	0	0	0	0	0	0	0	0	0	0	0	0	0	0	0
49a23fbbd3beefbcc2f10c581bd44d01:g__RF39	0	0	0	0	0	0	0	0	0	17	0	0	0	0	0	0	0	0	0	0	298	10	0	0	13	0	0	0	5	0	0	0	127	0	0	0	0	0	0	84	0	0	0	0	9	42	0	0	510
ed48afc0cdaf8c5d9801a19cdf95e0b9:g__RF39	0	0	0	0	0	0	0	0	0	72	0	0	0	0	0	0	0	0	0	0	106	0	0	0	0	0	0	0	0	0	0	0	0	0	0	0	0	0	0	0	0	0	0	0	0	0	0	0	0
9520bccf1741d8490cd863a3a10aba02:g__RF39	0	0	0	0	0	0	0	0	0	0	0	0	0	0	0	0	0	0	0	0	0	0	0	0	0	0	0	0	0	0	0	0	0	0	0	0	0	0	0	18	0	0	0	0	0	0	0	0	0
e067beeaad3ae7f401b782ffbaafaf51:g__RF39	0	0	0	0	0	0	0	0	0	0	0	0	0	0	0	0	0	0	0	0	0	0	0	0	0	0	0	0	0	0	0	0	0	0	0	0	0	0	0	0	0	0	0	0	0	0	0	0	19
b6c5f02e95eff5554988164b5a87e5ce:g__RF39	0	0	0	0	0	0	0	0	0	0	0	0	0	0	0	0	0	0	0	0	0	0	0	0	0	0	0	0	0	0	0	0	0	0	0	0	17	0	0	0	0	0	427	0	50	0	26	0	19
f80f737063601f7f957b2581f9d5524e:g__RF39	0	0	0	0	0	0	0	0	0	0	0	0	0	0	0	0	0	0	0	0	0	0	0	0	0	0	0	0	0	0	0	0	0	0	0	0	0	0	0	0	0	0	0	0	0	0	0	0	0
ce72009c0c36b5ff547b9a0c89f669ce:g__RF39	0	0	0	0	0	0	0	0	0	0	0	0	0	0	0	0	0	0	0	0	0	0	0	0	0	0	0	0	0	0	0	0	0	0	0	0	65	0	0	0	0	0	0	0	0	0	0	0	0
3a7da564e6fafad475685e983a9435e8:g__RF39	0	0	0	0	0	0	0	0	0	0	0	0	0	0	0	0	0	0	0	0	0	0	0	0	0	0	0	0	0	0	0	0	0	0	0	0	23	0	0	0	0	0	0	0	0	0	0	0	0
5fbf02642aa67178b84d734d4f155d88:g__RF39	0	0	0	0	0	0	0	0	0	29	0	0	0	0	0	0	0	0	0	0	30	0	0	0	0	0	0	0	0	0	0	0	0	0	0	0	0	0	0	0	0	0	0	0	0	0	0	0	0
d314a25b21cfe5a50eda70224e2cc92d:g__RF39	0	0	0	0	0	0	0	0	0	0	0	0	0	0	0	0	0	0	0	0	0	0	0	0	0	0	0	0	0	0	0	0	0	0	0	0	0	0	0	0	0	0	0	0	46	0	0	0	0
e6241ffe2fa3e3a874f232d6aafd0177:g__RF39	0	0	0	0	0	0	0	0	0	0	0	0	0	0	0	0	0	0	0	0	0	0	0	0	0	0	0	0	0	0	0	0	0	0	0	0	0	16	0	0	0	0	0	0	0	53	0	0	0
2b18627a290b9ffa6e6332b1a11f66a7:g__RF39	0	0	0	0	0	0	0	0	0	0	0	0	0	0	0	0	0	0	0	0	0	0	0	0	0	0	0	0	0	0	0	0	0	0	0	0	0	0	0	0	0	0	0	0	0	0	0	0	0
272b51c5b1f9f19f0623c2a53fe10be7:g__RF39	0	0	0	0	0	0	0	0	0	0	0	0	0	0	0	0	0	0	0	0	0	0	0	0	0	0	0	0	0	0	0	0	0	0	0	0	0	0	0	0	0	0	0	0	0	0	0	0	0
35f3ce6a0ee2829e6ccb193be3c4338b:g__Anaeroplasma	0	0	267	973	29	3911	0	793	0	184	43	0	0	97	40	13	0	82	0	119	207	99	0	646	110	0	773	81	553	99	1108	135	1402	214	2008	0	64	50	0	75	95	190	2718	26	1538	118	773	0	842
b08a8eeb4be911f2408a5b5cba4a083b:g__Fusobacterium	0	0	0	0	0	0	0	5	0	0	0	0	0	0	0	0	0	0	0	0	0	0	0	0	0	0	0	0	0	0	0	0	0	0	0	0	0	0	0	0	0	0	0	0	0	0	0	0	0
c38735ecd3c069b30150761460579056:g__Halanaerobium	0	0	0	10	0	0	0	0	0	0	0	0	0	0	0	0	0	0	0	0	0	0	0	0	0	0	0	0	0	0	0	0	0	0	0	0	0	0	0	0	0	0	0	0	0	0	0	0	0
3abae39e94cf51920aec2b9fb42b53a9:g__Family_XIII_UCG-001	0	0	0	0	0	0	0	0	0	0	0	0	0	0	0	0	0	0	0	0	0	16	0	20	0	0	0	0	9	0	0	21	0	0	0	0	0	8	0	0	0	0	0	8	0	0	0	0	12
b2224d09fb56fffb7949a37935a5b572:g__Family_XIII_AD3011_group	0	0	0	0	0	0	0	0	0	0	147	0	93	0	0	144	86	0	26	0	0	0	0	0	0	0	0	0	0	0	0	0	0	0	0	0	0	0	0	0	0	0	0	0	0	0	0	0	0
a828d86ae6b1ae29eea5092499bc99df:g__[Eubacterium]_brachy_group	0	0	0	0	0	0	0	0	0	15	0	0	0	0	0	0	0	0	0	0	0	0	0	0	0	0	0	0	0	0	0	0	0	0	0	0	0	0	0	17	0	0	7	14	17	19	21	0	11
f44404ea806c18f6b05b7cbb4f3e5fd2:g__Romboutsia	0	0	0	0	0	0	0	0	0	0	0	0	0	64	0	0	0	0	0	0	0	0	0	0	0	0	0	0	0	0	0	0	0	0	0	0	0	0	0	0	0	338	0	0	0	0	0	0	0
8d703908c09c7cb0da2a4398dd74f9f8:g__Terrisporobacter	163	0	175	13	146	0	91	14	600	0	22	0	0	53	0	275	0	0	372	0	0	0	0	0	0	0	0	0	0	0	0	0	0	0	0	0	0	0	0	0	0	0	0	0	0	0	0	0	0
99bccd58aaeb00f98e22add40be6e36b:g__Clostridioides	287	0	84	19	296	0	252	0	144	0	370	0	168	162	0	250	196	0	235	0	0	0	0	0	0	28	0	0	0	0	0	0	0	0	0	0	0	0	0	0	0	46	0	0	0	0	0	0	0
6116fd7dc95407952dfa6a8cad835556:f__Erysipelatoclostridiaceae	0	0	0	0	0	0	0	0	0	11	0	0	0	249	0	0	0	0	0	0	0	0	0	0	0	0	0	0	0	0	0	0	0	0	0	0	0	0	0	0	0	0	0	0	0	0	0	0	0
45b76e49b6500d8d245c2f27f6fbb143:g__Erysipelatoclostridium	0	0	0	0	0	0	0	0	0	0	151	0	1437	0	0	283	1273	0	821	0	0	0	0	0	0	0	0	0	0	0	0	0	0	0	0	0	0	0	0	0	0	592	0	0	0	0	414	0	53
557cdafb4838e314885ddb4c7a177d13:g__Erysipelatoclostridium	414	0	0	0	378	0	377	0	198	0	0	0	0	0	0	0	0	0	0	0	0	0	0	28	53	0	0	0	33	0	0	26	82	56	0	0	0	0	0	0	0	0	0	0	0	0	0	0	0
b0393e75df8338f8224463cb1b34efbd:g__uncultured	0	0	0	0	0	0	0	0	0	0	50	0	0	0	0	0	0	0	0	0	0	0	0	9	0	0	23	0	0	0	137	0	30	0	141	0	0	0	0	60	0	195	532	0	81	0	76	16	54
97d033725a3fcb0e6b0f9554365d4e0f:g__Erysipelotrichaceae	0	0	0	0	0	0	0	0	0	0	0	0	0	0	0	0	0	0	0	0	0	0	0	0	0	0	0	0	0	0	0	0	0	0	0	0	0	0	0	0	0	0	15	0	0	0	0	0	0
85781f76fdd51f1cea0eab36c8b76a12:f__Erysipelotrichaceae	0	0	0	0	0	0	0	0	0	0	0	0	0	0	0	0	0	0	0	0	0	0	0	0	0	0	0	0	0	0	0	0	0	0	0	0	0	0	0	0	0	0	0	0	0	0	0	0	0
e9c22dfef2d86bac6ebbd63be98cea5a:g__Dubosiella	0	0	0	0	0	0	0	0	0	0	0	0	0	0	0	0	0	0	0	0	0	0	0	0	0	0	0	0	0	0	0	0	0	0	0	0	13	0	0	0	0	0	0	0	0	0	0	0	0
940c5c7f5d291961c87dd25da8580e29:g__Faecalibaculum	0	0	0	0	0	0	0	0	0	12	0	0	0	0	0	0	0	0	0	0	12	0	0	0	0	0	0	0	0	0	0	0	0	0	0	0	0	0	0	0	0	0	0	0	0	0	0	0	0
fd496fd32dc8c08ade2e8b6c9d8ee13d:g__Streptococcus	0	0	0	26	0	18	0	33	0	0	0	0	0	0	0	0	0	0	0	0	0	0	0	0	0	0	0	0	0	0	0	0	0	0	0	0	0	0	0	0	0	0	0	0	0	0	0	0	0
581a55014641e1cd55cdc272c0365a28:g__Limosilactobacillus	0	0	0	0	0	0	0	0	0	0	0	0	0	0	0	0	0	0	0	0	0	0	0	0	0	0	0	0	0	0	0	0	0	0	0	0	0	0	0	0	0	0	0	0	0	0	0	0	0
653f5552cb00dcc6550344dc70c9fd57:g__Secundilactobacillus	0	0	0	0	0	0	0	20	0	0	0	0	0	0	0	0	0	0	0	0	0	0	0	0	0	0	0	0	0	0	0	0	0	0	0	0	0	0	0	0	0	0	0	0	0	0	0	0	0
95fdd816723ca482a5caba10bea171c8:g__Ligilactobacillus	895	0	0	0	892	0	865	0	751	0	1175	0	2351	0	0	2303	3229	0	4050	0	0	0	0	121	160	0	0	35	114	73	0	150	738	1121	0	0	0	22	0	0	103	0	0	16	9	233	0	25	0
8ae8eeaf36be06c303cfa30fd52c22e7:g__Ligilactobacillus	0	0	0	0	0	0	0	0	0	0	0	0	18	0	0	0	0	0	0	0	0	0	0	0	0	0	0	0	0	0	0	0	0	0	0	0	0	0	0	0	0	0	0	0	0	0	0	0	0
1df48441b5bd28c5e2ad34d19d4a8f20:g__Ligilactobacillus	0	0	0	0	0	0	0	0	0	0	0	0	0	0	0	0	0	0	4	0	0	0	0	0	0	0	0	0	0	0	0	0	0	0	0	0	0	0	0	0	0	0	0	0	0	0	0	0	0
16e583c881a0a5a92259fa8d285e4b97:g__Ligilactobacillus	0	0	0	0	0	0	0	0	0	0	0	0	0	0	0	0	0	0	0	0	0	0	0	0	0	0	0	0	0	0	0	0	0	50	0	0	0	0	0	0	0	0	0	0	0	0	0	0	0
0df6c802966e8670279671824da4f10a:f__Lactobacillaceae	0	0	0	0	0	0	0	0	0	93	0	0	0	83	0	0	0	0	0	0	0	192	0	0	645	0	0	242	0	361	0	341	0	0	0	82	135	0	0	0	0	0	0	0	0	0	0	0	0
772ab6e8f071885c6bbfc02f8b660336:g__Lactobacillus	0	0	0	0	0	9	0	7	0	0	0	0	0	0	0	0	0	2	0	0	0	0	0	0	0	0	0	0	0	0	0	0	0	0	0	0	0	0	0	0	0	0	0	0	0	0	0	0	0
423351d5ec0bccd19ee8a5a9605135b2:g__Paenibacillus	0	0	0	0	0	0	0	0	0	0	0	0	0	0	0	0	0	0	0	0	0	0	0	0	0	0	0	0	0	0	0	0	0	0	0	0	0	0	0	0	0	0	0	0	0	0	0	0	0
df877970020e6887ddc2e536972d03ef:g__Paenibacillus	0	0	0	4	0	0	0	0	0	0	0	0	0	0	0	0	0	0	0	0	0	0	0	0	0	0	0	0	0	0	0	0	0	0	0	0	0	0	0	0	0	0	0	0	0	0	0	0	0
a4cbe987942964b584e95e4efab6a176:g__Bacillus	0	0	0	0	0	0	0	0	0	0	0	0	0	0	0	0	0	0	0	0	0	0	0	0	0	0	0	0	0	0	0	0	0	0	0	0	0	0	0	0	0	0	0	0	0	0	0	0	0
b383a0f98e44fe8a7452ebf944105c48:g__Bacillus	0	0	0	13	0	0	0	0	0	0	0	0	0	0	0	0	0	0	0	0	0	0	0	0	0	0	0	0	0	0	0	0	0	0	0	0	0	0	0	0	0	0	0	0	0	0	0	0	0
fd3e2e9f31e20f19b2696a8153f674fb:g__Sporosarcina	0	0	0	0	0	0	0	0	0	0	0	0	0	0	0	0	0	0	0	0	88	0	0	0	0	0	0	0	0	0	0	0	0	0	0	0	0	0	0	0	0	0	0	0	0	0	0	0	0
df0e3d38eec730326754d8c17a8b8efe:g__Turicibacter	270	0	4554	103	142	84	186	294	252	287	36	0	593	2090	0	271	689	0	1036	0	473	810	0	1668	1977	2662	0	1089	1403	985	0	878	1867	1443	0	265	114	582	0	2785	1477	1917	0	471	2252	2426	0	648	2568
65d43491988bfe557da4d86a5ba25dae:g__Staphylococcus	0	0	0	0	0	0	0	0	0	0	0	0	0	0	0	0	0	0	0	0	0	0	0	0	0	0	0	0	0	0	0	0	0	0	0	0	0	0	0	0	0	0	0	0	0	0	0	0	0
922d33a2963d3e87a3d4df6b82371235:g__Staphylococcus	0	0	23	70	0	76	0	49	0	38	0	40	0	0	0	0	0	3	0	0	0	0	61	38	0	49	0	0	16	0	75	0	28	0	29	0	42	0	923	19	0	13	57	0	25	5	11	0	23
fb466b8ed3e9b801793c7cff0ad0bfa3:g__Nosocomiicoccus	0	0	0	0	0	10	0	0	0	0	0	0	0	0	0	0	0	0	0	0	0	0	0	0	0	0	0	0	0	0	0	0	0	0	0	0	0	0	0	0	0	0	0	0	0	0	0	0	0
7b9c8d4a1896d84d92ab4820edd025a6:g__Staphylococcaceae	0	0	0	0	0	0	0	0	0	0	0	0	0	0	0	0	0	0	0	0	385	0	0	0	0	0	0	0	0	0	0	0	0	0	0	0	0	0	744	0	0	0	0	0	0	0	0	0	0
9908fffab7ed4f3bec44cda2f5084d49:g__Enterococcus	466	8217	731	87	378	38	315	41	401	0	572	11285	1214	1036	8	536	1521	6	1221	0	0	0	11459	0	0	148	0	0	0	0	0	0	0	0	0	0	0	0	12725	0	0	101	0	0	0	0	0	0	0
8ae518dbb29595b3f79214be0b589066:g__Listeria	0	0	0	0	0	0	0	0	0	0	0	0	0	0	0	0	0	0	0	0	0	0	0	0	0	0	0	0	0	0	0	0	0	0	0	0	0	0	0	0	0	0	0	0	0	0	0	0	0
f1b5d72cafaaea7b61c531cb90452d9c:g__uncultured	0	0	0	0	0	0	0	0	0	39	0	0	0	0	0	0	0	0	0	0	11	3	0	46	0	0	69	0	47	13	0	0	34	7	45	5	26	0	0	5	0	15	55	0	22	0	52	15	17
ca098f913f44b468bd64f5a4d7b8f124:g__Clostridium_sensu_stricto_1	0	0	0	0	0	0	0	0	0	0	0	0	0	0	0	0	0	0	0	0	0	0	0	0	0	0	0	0	0	0	0	0	0	0	0	0	0	0	0	0	0	0	0	0	0	88	0	0	0
721bbde09abf2f51fc7d8caeab5b22f1:g__Clostridium_sensu_stricto_1	0	0	0	0	0	0	0	0	0	60	0	0	0	0	0	0	0	0	0	0	222	12	0	0	85	0	0	31	0	0	0	28	0	65	0	16	18	346	0	248	481	41	0	350	37	894	0	398	164
dd0a80172ef5bcadc1189350b1aee45d:g__Clostridium_sensu_stricto_1	0	0	0	0	0	0	0	0	0	0	0	0	0	0	0	0	0	0	0	0	0	0	0	0	0	0	0	0	0	0	0	0	0	0	0	0	0	61	0	0	82	0	0	0	0	201	0	92	0
5b9305abe9131ab077f971551c108db7:g__Clostridia_vadinBB60_group	0	0	0	0	0	0	0	0	0	0	0	0	0	0	0	0	0	0	0	0	0	0	0	0	0	0	0	0	0	0	0	0	0	0	0	0	0	0	0	0	0	0	0	0	0	0	0	0	0
fe9a3e2c5c45bec637506a2ae1eb243c:g__Clostridia_vadinBB60_group	0	0	59	28	0	0	0	0	0	0	61	0	793	0	0	332	845	0	603	4489	25	10	0	0	10	0	0	0	0	0	0	0	0	0	0	0	32	0	0	0	0	0	0	0	0	0	0	0	0
4115cd19d50e5a6b8550c3a1f9a6c75e:g__Clostridia_vadinBB60_group	0	0	0	0	0	0	0	0	0	27	0	0	0	0	0	0	0	0	0	0	0	0	0	47	14	0	6	0	24	0	22	0	52	0	36	0	36	6	0	31	0	0	155	0	0	32	33	13	36
8ee89f151c34530344deec07ac9bee81:g__Clostridia_vadinBB60_group	0	0	0	0	0	0	0	0	0	0	0	0	0	0	0	0	0	0	0	0	53	0	0	0	0	0	0	0	0	0	0	0	0	0	0	0	0	0	0	0	0	0	0	0	0	0	0	0	0
3c01540f689ab74dc5d2346cebc1f09c:g__Clostridia_vadinBB60_group	0	0	0	0	0	0	0	0	0	0	0	0	0	0	0	0	0	0	0	0	0	0	0	0	0	0	0	0	0	0	0	0	0	0	0	0	0	0	0	0	0	0	0	0	0	0	0	0	0
85c902d02faa7542bbb97dc6bae04808:g__Clostridia_vadinBB60_group	0	0	0	0	0	0	0	0	0	60	0	0	0	0	0	0	0	0	0	0	23	0	0	5	0	0	0	0	24	0	0	7	15	0	0	0	136	0	0	40	0	0	0	5	40	0	27	9	69
04551d3323a786ff624839f426ede82d:c__Clostridia	0	0	0	0	0	0	0	0	0	0	0	0	0	0	0	0	0	0	0	0	0	0	0	0	0	0	0	0	0	0	0	0	0	0	0	0	7	0	0	0	0	0	0	0	0	0	0	0	0
1e497e1ac49d920ea0cdd51644f96fcf:g__Clostridia_vadinBB60_group	0	0	0	0	0	0	0	0	0	34	0	0	0	0	0	0	0	0	0	0	10	0	0	0	0	0	0	0	0	0	0	0	0	0	0	0	0	0	0	0	0	0	0	0	0	0	0	0	0
8b112a3d78d318b40b46b3880a5ac5ce:g__Clostridia_vadinBB60_group	0	0	0	0	0	0	0	0	0	0	0	0	0	0	0	0	0	0	0	0	0	0	0	0	0	0	0	0	0	0	0	0	0	0	0	0	0	5	0	0	0	0	0	0	0	0	0	0	0
5e18094f37d33836726fabc09f8e46fc:g__Clostridia_vadinBB60_group	0	0	0	0	0	0	0	0	0	46	0	0	0	0	0	0	0	0	0	0	0	0	0	0	0	0	0	0	0	0	0	0	0	0	0	0	0	19	0	0	19	0	230	0	0	0	0	0	0
3468e2a610f30cb3f84ce4c71fc13e77:g__Clostridia_vadinBB60_group	0	0	0	0	0	0	0	0	0	0	0	0	0	0	0	0	0	0	0	0	9	0	0	0	0	0	0	0	0	0	0	0	0	0	0	0	0	0	0	0	0	0	0	0	0	0	0	0	0
13cd5efabab73bf76a81a5da66f96b52:g__Clostridia_vadinBB60_group	0	0	0	0	0	0	0	0	0	5	0	0	0	0	0	0	0	0	0	0	0	0	0	0	0	0	0	0	0	0	0	0	0	0	0	0	0	0	0	0	0	0	0	0	0	0	0	0	0
d23bbe506e4ded19e9dd017b65275bab:g__uncultured	0	0	0	0	0	0	0	0	0	0	0	0	0	0	0	0	0	0	0	0	7	4	0	12	8	0	6	0	9	12	75	0	26	0	0	4	0	0	0	64	0	21	148	5	46	11	32	0	51
e62cde072af98797ac822571d2542769:g__uncultured	0	0	0	0	0	0	0	0	0	0	0	0	0	0	0	0	0	0	0	0	0	0	0	0	0	0	0	0	0	0	0	0	0	0	0	0	0	0	0	0	0	0	0	0	0	0	0	0	0
65564efafb80060ef155c05105b8ed0b:g__Defluviitaleaceae_UCG-011	0	0	0	0	0	0	0	0	0	0	0	0	0	0	0	0	0	0	0	0	0	0	0	0	0	0	0	0	0	0	0	0	0	0	0	0	0	0	0	0	0	0	0	0	0	0	0	0	0
7799200040e84123975fe96a93db4500:g__Tyzzerella	0	0	0	0	0	0	0	0	0	0	0	0	0	0	0	0	0	0	0	0	0	11	0	0	0	0	0	7	0	10	0	34	39	12	0	23	0	0	0	20	0	0	29	0	25	0	49	0	51
dc995097392d61c3d5cf0883006503de:g__Tyzzerella	0	0	0	0	0	0	0	0	0	56	0	0	0	0	0	0	0	0	0	0	0	0	0	0	0	0	0	0	0	0	0	0	0	0	0	0	0	0	0	0	0	0	0	0	0	0	0	0	0
e5ee1d85ad16f8c94333754ffe9430ff:g__Tuzzerella	0	0	0	0	0	0	0	0	0	0	0	0	0	0	0	0	0	0	0	0	0	0	0	0	0	0	0	0	0	0	0	0	0	0	0	0	0	13	0	0	18	0	0	0	0	0	11	0	0
2197e3c697e9c1427ae1c3277d3c71f9:g__ASF356	0	0	193	0	0	0	0	0	0	58	0	0	0	44	0	0	0	0	0	0	0	14	0	86	0	157	182	14	104	0	223	0	36	14	115	0	20	20	0	41	34	105	184	29	21	0	327	30	24
85db0d60e8985f5dd02b1b3c10e2c371:g__ASF356	0	0	153	0	0	0	0	0	0	40	0	0	0	20	0	0	0	0	0	0	0	0	0	68	19	124	145	11	60	15	141	20	16	0	98	0	32	0	0	16	32	35	124	0	22	14	198	0	18
98063b5163ea2e630cf0c0c474fab37a:g__uncultured	0	0	0	0	0	0	0	0	0	0	0	0	0	0	0	0	0	0	0	0	0	0	0	0	0	0	0	0	0	0	0	0	0	0	0	0	0	0	0	0	0	0	78	0	0	0	0	0	21
8670fe90bab6cfb5f737407248edc049:g__Incertae_Sedis	0	0	0	0	0	0	0	0	0	86	0	0	0	0	0	0	0	0	0	0	101	0	0	0	0	0	0	0	0	0	0	0	0	0	0	0	37	0	0	0	0	0	0	0	0	0	0	0	0
3f574a1c6ddd83e13a9f0c0d99628511:f__Ruminococcaceae	0	0	0	0	0	0	0	0	0	0	0	0	0	0	0	0	0	0	0	0	0	0	0	0	0	0	0	0	0	0	0	0	0	0	0	0	0	0	0	0	0	28	0	0	0	0	0	0	0
621c47eba23ae9c542cbea58e92ff9b2:g__Incertae_Sedis	0	0	0	0	0	0	0	0	0	58	0	0	0	0	0	0	0	0	0	0	0	0	0	0	0	0	0	0	0	0	0	0	0	0	0	0	16	0	0	0	0	16	0	0	0	0	0	0	0
4f234722e5011840e4f72bf4cc055083:g__Incertae_Sedis	0	0	0	0	0	0	0	0	0	0	0	0	0	8	0	0	0	0	0	0	46	101	0	135	0	110	0	75	111	0	0	0	44	46	0	57	43	0	0	0	0	0	0	0	0	0	0	0	0
9f4373f8c06d8d3224c4a427ef0d8b24:g__Incertae_Sedis	0	0	0	0	0	0	0	0	0	18	0	0	0	0	0	0	0	0	0	0	0	0	0	102	30	77	0	47	71	39	0	70	0	0	0	0	0	0	0	0	0	49	0	0	0	0	0	0	0
2a89717b521dc276ae1bd08090909dc4:g__Incertae_Sedis	0	0	0	0	0	0	0	0	0	0	0	0	0	0	0	0	0	0	0	0	0	23	0	0	0	0	0	44	26	11	0	0	0	0	0	0	0	95	0	209	70	0	0	125	275	52	0	77	127
303a7154d796227f169b54201738c2ac:g__Incertae_Sedis	0	0	30	0	0	0	0	0	0	0	0	0	0	0	0	0	0	0	0	0	0	0	0	0	0	0	0	16	31	0	0	0	14	0	0	0	0	0	0	0	0	0	0	0	0	0	0	0	11
32e9417cb190bf16eda8bd57ebb8debf:g__Faecalibacterium	0	0	0	0	0	0	0	0	0	0	0	0	0	0	0	0	0	0	0	0	0	0	0	0	0	0	0	0	0	0	0	0	0	0	0	0	0	0	0	0	0	0	0	0	0	0	0	0	0
e5d55481f7455ae8a4620451dc7ac39a:g__Ruminococcus	0	0	0	0	0	0	0	0	0	0	0	0	0	0	0	0	0	0	0	0	0	0	0	0	0	0	0	0	0	0	0	0	0	0	0	0	0	0	0	0	0	3	0	0	0	0	0	0	0
405600e715167b5f59ca7a6438a970e2:g__Ruminococcus	0	0	0	0	0	0	0	0	0	0	0	0	0	0	0	0	0	0	0	0	0	0	0	0	0	0	0	0	0	0	0	0	0	0	0	0	0	0	0	0	0	0	0	0	0	0	0	0	0
b9ed1a2c86edb972db7742981e6901da:o__Oscillospirales	0	0	0	0	0	0	0	0	0	0	0	0	0	0	0	0	0	0	0	0	13	0	0	0	0	0	0	0	0	0	0	0	0	0	0	0	0	0	0	0	54	0	0	0	47	59	0	60	66
4ac5de6617d5b4d5201a8d2d98c785e7:f__Ruminococcaceae	0	0	19	0	0	0	0	0	0	78	0	0	0	0	0	0	0	0	0	0	0	15	0	42	0	75	0	17	60	17	0	13	52	21	0	0	55	11	0	0	0	41	0	0	48	23	0	13	0
b2097d12843899152a99e4faeb92e3e6:f__Ruminococcaceae	0	0	0	0	0	0	0	0	0	0	0	0	0	0	0	0	0	0	0	0	0	0	0	0	0	49	0	42	0	0	213	0	0	0	0	0	0	0	0	0	0	0	0	0	0	0	54	0	0
d85f7c80c1ad16d5903ce9d78ade5916:f__Ruminococcaceae	0	0	0	0	0	0	0	0	0	0	0	0	0	0	0	0	0	0	0	0	0	0	0	0	0	0	0	0	0	0	0	0	0	0	0	0	0	0	0	0	0	0	0	0	0	0	0	0	0
15615a52b57a5edac2ccd38013dda6ec:f__Ruminococcaceae	0	0	0	0	0	0	0	0	0	0	0	0	0	0	0	0	0	0	0	0	0	0	0	0	0	0	0	0	0	0	0	0	0	0	0	0	0	0	0	24	0	0	0	0	0	0	0	0	0
cd8d2ddb88bbe44dfa61a34dfd244b0b:f__Ruminococcaceae	0	0	0	0	0	0	0	0	0	0	0	0	0	0	0	0	0	0	0	0	0	0	0	0	0	0	0	0	11	0	0	15	0	0	0	14	0	0	0	0	0	0	0	0	0	0	0	0	0
244b4f211e30c438c80296f0d6729dc4:f__Ruminococcaceae	0	0	0	0	0	0	0	0	0	0	0	0	0	0	0	0	0	0	0	0	0	0	0	0	0	0	0	0	0	0	0	0	0	0	0	0	0	0	0	13	0	0	0	0	0	0	0	0	0
d925f54f2129619db22eb998d6021440:g__Anaerotruncus	0	0	0	0	0	0	0	0	0	0	0	0	0	0	0	0	0	0	0	0	0	0	0	0	0	0	24	0	0	0	0	0	0	0	0	0	28	0	0	0	0	0	0	0	0	0	0	0	0
0f2a5acc53e55f2c9f0c7409421dc5a0:g__Anaerotruncus	0	0	0	0	0	0	0	0	0	0	0	0	0	0	0	0	0	0	0	0	0	0	0	0	0	0	0	0	0	0	0	0	0	0	0	0	0	0	0	0	0	0	0	0	0	0	0	0	0
731f05b0a2cd5a295eed1bf67823ec44:g__[Eubacterium]_siraeum_group	0	0	0	0	0	0	0	0	0	99	0	0	0	0	0	0	0	0	0	0	92	0	0	0	0	0	0	0	0	0	0	0	0	0	0	0	163	68	0	55	52	0	155	0	0	0	0	30	26
4a18a72af06424cd6600b6f548ea8f05:g__Ruminococcaceae	0	0	0	0	0	0	0	0	0	0	0	0	0	0	0	0	0	0	0	0	0	0	0	0	0	0	0	0	0	0	0	0	0	0	0	0	14	0	0	0	0	0	0	0	344	0	326	0	328
b5abe602a385729dc7f9daaf7f37bd17:g__Ruminococcaceae	0	0	0	0	0	0	0	0	0	0	0	0	0	0	0	0	0	0	0	0	0	0	0	0	0	0	0	0	0	0	0	0	0	0	0	0	0	0	0	0	0	0	0	0	0	0	0	0	0
446b888f8119b56e60b68ad01e3dd288:g__[Eubacterium]_coprostanoligenes_group	0	0	0	0	0	0	0	0	0	0	0	0	0	52	0	0	0	0	0	0	10	20	0	90	89	0	0	19	34	47	0	38	264	183	0	19	0	18	0	0	107	482	0	31	20	279	0	34	0
9cbf794b9c89435874fce22eba240120:g__[Eubacterium]_coprostanoligenes_group	0	0	20	0	54	0	43	0	0	0	0	0	0	95	0	62	0	0	0	0	0	0	0	0	0	0	0	0	0	0	0	0	0	0	0	0	0	0	0	0	0	33	0	0	0	0	0	0	0
99ee92e36a3bfda54437f2370facd8c8:g__Butyricicoccus	0	0	287	19	0	0	0	0	0	167	0	0	0	25	0	0	0	0	0	0	0	47	0	205	39	474	0	40	373	31	0	113	265	55	0	66	0	260	0	115	226	456	0	169	260	135	0	283	111
870c2e3e8ebeb830c2d64ee56078f58b:g__UCG-005	0	0	164	0	0	0	0	0	0	29	0	0	0	123	0	0	0	0	0	0	45	0	0	56	24	1040	0	17	46	0	0	0	77	33	15	0	62	10	0	92	8	355	46	0	288	0	35	0	133
3e0a5c3c45d702a53a3d2de195e4db33:g__Monoglobus	0	0	0	0	0	0	0	0	0	0	0	0	0	0	0	0	0	0	0	0	0	0	0	0	0	0	0	0	0	0	0	0	0	0	0	0	0	0	0	0	0	0	0	0	0	0	0	0	0
dca5bc29c8ae92cee48c6ec73347a13b:g__Monoglobus	0	0	0	0	0	0	0	0	0	0	0	0	0	0	0	0	0	0	0	0	0	0	0	0	0	0	0	0	0	0	0	0	0	0	0	0	0	0	0	0	0	0	3	0	0	0	0	0	0
2747bd94a19fbfa82f1e90e326d2f100:g__Monoglobus	0	0	0	0	0	0	0	0	0	0	0	0	0	0	0	0	0	0	0	0	0	0	0	0	0	0	0	0	0	0	0	0	0	0	0	0	0	0	0	0	0	0	0	0	0	0	0	0	0
4066e07db1bae989fd02d771401e3b09:g__UCG-005	0	0	0	0	0	0	0	0	0	0	0	0	0	0	0	0	0	0	0	0	0	0	0	0	0	0	0	0	0	0	0	0	0	0	0	0	0	0	0	0	8	0	0	0	0	0	0	0	0
920a4d1a3e7643a60851fd9c292f5b09:g__Oscillibacter	0	0	0	0	0	0	0	0	0	19	0	0	0	0	0	0	0	0	0	0	0	0	0	0	0	0	0	0	0	0	0	0	0	0	0	0	6	14	0	0	0	0	0	0	0	0	0	16	0
6a8118b17d1d40cf877db24449ceb616:g__Oscillibacter	0	0	0	0	0	0	0	0	0	29	0	0	0	0	0	0	0	0	0	0	0	0	0	71	22	0	94	52	135	34	14	47	111	28	68	23	183	124	0	0	86	0	120	36	61	46	532	51	90
c2cd6f99655915682fbe061583f8b578:g__Oscillibacter	0	0	0	0	0	0	0	0	0	0	0	0	0	0	0	0	0	0	0	0	0	0	0	0	0	0	0	0	0	0	0	0	60	12	48	0	0	0	0	0	0	0	0	0	0	0	0	0	0
401e9cda8dd173db76e03cfe30f2274e:g__Oscillibacter	0	0	0	0	0	0	0	0	0	33	0	0	0	0	0	0	0	0	0	0	0	0	0	0	0	0	0	0	0	0	0	0	0	0	0	0	0	0	0	0	0	0	0	0	0	0	0	0	0
c803726dac1aad6846d209e915cea275:g__Oscillibacter	0	0	0	0	0	0	0	0	0	12	0	0	0	0	0	0	0	0	0	0	0	0	0	0	0	0	0	0	0	0	0	0	0	0	0	0	0	0	0	0	0	0	0	0	0	0	0	0	0
7376eb30d4a59d2e35c4a558fa824a08:f__Oscillospiraceae	0	0	0	0	0	0	0	0	0	0	0	0	0	0	0	0	0	0	0	0	0	0	0	0	0	0	0	0	15	0	0	0	0	0	0	0	0	0	0	0	0	0	0	0	0	0	44	0	0
8da18b476b64f6f053647455b6890f80:g__Oscillibacter	0	0	9	0	0	0	0	0	0	132	0	0	0	0	0	0	0	0	0	0	0	0	0	161	51	0	117	31	59	25	0	0	0	0	93	44	257	23	0	0	17	38	299	50	142	0	230	130	145
26ee5cc033fe90d66abb46599510136d:g__Oscillibacter	0	0	0	0	0	0	0	0	0	0	0	0	0	0	0	0	0	0	0	0	0	0	0	0	0	0	339	0	0	0	0	48	32	14	0	0	0	0	0	0	0	0	0	0	0	0	53	0	0
b454c56ae7923cac07b03196d8b77304:f__Oscillospiraceae	0	0	0	0	0	0	0	0	0	0	0	0	0	0	0	0	0	0	0	0	84	0	0	48	0	0	100	18	106	21	62	0	47	0	171	17	187	0	0	12	0	0	83	0	62	0	114	0	52
924ab5cb47309a83e71d60320378d194:f__Oscillospiraceae	0	0	0	0	0	0	0	0	0	0	0	0	0	0	0	0	0	0	0	0	11	0	0	0	0	0	0	0	0	0	0	0	0	0	0	0	0	0	0	0	0	0	0	0	0	0	0	0	0
ce78414357068359ddae6a47b6592a08:f__Oscillospiraceae	0	0	0	0	0	0	0	0	0	10	0	0	0	0	0	0	0	0	0	0	0	0	0	0	0	0	0	0	0	0	0	0	0	0	0	0	0	35	0	0	0	0	0	0	29	0	50	0	18
b472c8e4f9b5ee3ae9ec84a3a7c4e63b:f__Oscillospiraceae	0	0	0	0	0	0	0	0	0	390	0	0	0	0	0	0	0	0	0	0	0	46	0	151	119	0	33	78	217	0	66	59	178	74	97	94	0	0	0	0	0	0	127	41	164	65	143	0	65
bf34422106e5974ddf75216e2c05273c:g__uncultured	0	0	0	0	0	0	0	0	0	52	0	0	0	0	0	0	0	0	0	0	16	0	0	0	0	0	0	38	0	34	0	38	0	54	38	0	21	137	0	35	110	0	160	0	60	0	240	50	41
851bd80d021dcf4e9f3f11e95310927c:g__uncultured	0	0	0	0	0	0	0	0	0	0	0	0	0	0	0	0	0	0	0	0	0	0	0	0	0	0	0	0	0	0	0	0	0	0	0	0	0	19	0	0	0	0	0	0	36	0	33	0	19
885af48524af5ccac2ffcff5abf6c1f9:f__Oscillospiraceae	0	0	0	0	0	0	0	0	0	0	0	0	0	0	0	0	0	0	0	0	0	15	0	4	0	0	0	22	0	9	0	39	38	39	0	0	0	76	0	0	41	0	0	0	0	0	0	48	0
7215e6796de3e835c8879da79b1b708d:f__Oscillospiraceae	0	0	0	0	0	0	0	0	0	0	0	0	0	0	0	0	0	0	0	0	0	0	0	0	0	0	0	0	0	0	0	0	0	0	0	0	0	0	0	0	0	0	0	0	0	0	0	0	0
20ac30224f0d6923615fbc03ac84563f:g__Colidextribacter	59	0	71	0	0	0	0	0	0	79	0	0	0	0	0	0	0	0	0	0	0	0	0	50	32	51	78	79	128	44	627	45	68	0	78	0	64	160	0	126	74	142	153	52	198	0	106	81	187
f3e9d78daeea42d345080748e31ae3dd:g__Colidextribacter	0	0	0	0	0	0	0	0	0	0	0	0	0	0	0	0	0	0	0	0	52	45	0	95	0	0	99	0	93	0	0	0	81	0	105	0	109	0	0	0	0	36	86	0	0	0	0	0	0
6934a2f8ab07aed3f69fb7d436791b76:g__Colidextribacter	0	0	0	0	0	0	0	0	0	0	0	0	0	6	0	0	0	0	0	0	0	0	0	0	0	0	0	0	0	0	0	0	0	0	0	0	0	0	0	0	0	0	0	0	0	0	0	0	0
7807a7c66b7e44dcda14bb67b2e6a4b4:g__Colidextribacter	0	0	0	0	0	0	0	0	0	0	0	0	0	0	0	0	0	0	0	0	0	0	0	0	0	0	0	0	0	0	0	0	0	0	0	0	0	0	0	0	0	0	48	0	58	0	44	0	0
2da1d8b70c0fd4c6ef0984f3af0a533b:g__Colidextribacter	0	0	0	0	0	0	0	0	0	0	0	0	0	0	0	0	0	0	0	0	16	0	0	0	0	0	0	0	0	0	0	0	0	0	0	0	0	0	0	0	0	0	0	0	0	0	0	0	0
958d78a02bef69a795806f97adb117ea:g__Colidextribacter	0	0	0	0	0	0	0	0	0	49	0	0	0	0	0	0	0	0	0	0	0	0	0	25	0	0	0	0	31	0	82	0	33	0	91	27	32	62	0	48	0	0	42	39	143	0	108	54	91
805c0959b90cd47bb52d9f6571c5fb6a:g__Colidextribacter	0	0	0	0	0	0	0	0	0	0	0	0	0	0	0	0	0	0	0	0	0	0	0	0	0	0	0	0	0	0	0	0	0	0	0	0	0	0	0	0	0	0	0	0	78	0	43	0	0
48120f2d28136884787660eb4953652a:g__Intestinimonas	0	0	0	0	0	0	0	0	0	0	0	0	0	0	0	0	0	0	0	0	0	0	0	49	0	0	0	0	33	0	0	0	0	0	0	0	0	0	0	94	0	0	78	0	0	0	0	0	0
cc82a5a0b284dea47583c8afa5a99755:f__Oscillospiraceae	0	0	0	0	0	0	0	0	0	0	0	0	0	0	0	0	0	0	0	0	0	0	0	22	0	0	64	0	39	0	0	0	21	0	59	0	0	0	0	0	0	0	71	0	0	0	31	0	29
840320d7f6d7e9149a050f538af0f1f2:f__Oscillospiraceae	0	0	0	0	0	0	0	0	0	0	0	0	0	0	0	0	0	0	0	0	0	0	0	0	0	0	0	0	0	0	0	0	0	0	0	0	0	0	0	0	0	0	0	0	0	0	0	0	0
14e78619269b8c45554ab4a8ddf2f22c:f__Oscillospiraceae	0	0	0	13	0	0	0	0	0	0	0	0	0	0	0	0	0	0	0	0	0	0	0	38	0	28	34	0	0	0	103	0	51	26	71	0	0	0	0	21	0	0	129	0	90	0	76	0	0
ecb3759e804e8c86d9fb0de817207fe9:f__Oscillospiraceae	0	0	0	0	0	0	0	0	0	166	0	0	0	0	0	0	0	0	0	0	68	24	0	208	36	28	390	64	446	32	698	28	351	0	581	95	176	235	0	112	133	55	421	112	427	38	409	122	394
f9f60c2b7142924f5bf6369037234212:f__Oscillospiraceae	0	0	0	0	0	0	0	0	0	51	0	0	0	0	0	0	0	0	0	0	106	0	0	0	0	0	120	0	0	0	0	0	0	25	0	0	57	0	0	0	0	0	666	0	61	0	273	0	48
7d518e827d9d6a525a3c1d4b64bdc73c:f__Oscillospiraceae	0	0	0	0	0	0	0	0	0	0	0	0	0	0	0	0	0	0	0	0	0	0	0	0	0	0	0	34	25	0	0	0	45	0	0	0	0	60	0	15	37	0	0	0	65	0	0	34	0
ee92daa238d9b91f85aef29b32ee15c0:g__UCG-010	0	0	0	0	0	0	0	0	0	0	0	0	0	0	0	0	0	0	0	0	0	0	0	0	0	0	0	0	0	0	0	0	0	0	0	0	0	13	0	0	14	0	0	7	0	43	0	8	52
484f362cffbe754445394334e80b1a97:g__UCG-010	0	0	0	0	0	0	0	0	0	0	0	0	0	0	0	0	0	0	0	0	9	0	0	0	0	0	0	0	0	0	0	0	0	0	0	0	24	0	0	0	0	0	0	0	0	0	0	0	0
12470c486f558c083c46b45408cae9c6:g__UCG-009	0	0	0	0	0	0	0	0	0	0	0	0	0	0	0	0	0	0	0	0	0	0	0	0	0	0	0	0	0	0	0	0	0	0	0	0	22	0	0	0	0	0	0	0	0	0	0	0	0
ee766857ab5fc018ac26632146bc90e1:f__Oscillospiraceae	0	0	44	0	0	0	0	0	0	36	0	0	0	0	0	0	0	0	0	0	0	0	0	0	30	0	0	0	0	0	0	0	72	0	0	0	0	20	0	0	0	130	0	0	0	57	0	0	0
30598f0d14cb4af2c3150ebb17667b95:g__Clostridia_UCG-014	0	0	0	0	0	0	0	0	0	0	0	0	0	0	0	0	0	0	0	0	0	0	0	0	0	0	0	0	0	0	0	0	0	0	0	0	17	0	0	0	0	0	0	0	0	0	0	0	147
71388bf0952df19a8fad5f1bfa9d8c43:g__Clostridia_UCG-014	0	0	0	0	0	0	0	0	0	0	0	0	0	0	0	0	0	0	0	0	12	0	0	0	0	0	0	0	0	0	0	0	0	0	0	0	0	0	0	50	20	0	181	0	17	0	0	0	44
934dcdcb25ead801df5ed7b7c9f1477b:g__Clostridia_UCG-014	0	0	0	0	0	0	0	0	0	0	0	0	0	0	0	0	0	0	0	0	0	7	0	15	28	0	0	0	38	0	0	12	20	34	15	0	14	5	0	17	0	0	0	0	15	0	83	6	59
c5e5fd5c9af649aec207b86dee76d5f3:g__Clostridia_UCG-014	0	0	0	0	0	0	0	0	0	113	0	0	0	0	0	0	0	0	0	0	55	0	0	0	0	0	0	9	0	0	6	34	6	111	73	0	0	0	0	0	0	0	0	0	0	0	0	0	42
bf8b632bb810c7e26b5a8902838e05ff:g__Clostridia_UCG-014	0	0	0	0	0	0	0	0	0	0	0	0	0	0	0	0	0	0	0	0	0	0	0	0	0	0	0	0	0	0	0	0	0	0	0	0	0	0	0	0	0	0	0	0	0	17	0	0	34
afe0ac6de2751fbddc2451d9c23dd457:g__Clostridia_UCG-014	0	0	0	0	0	0	0	0	0	24	0	0	0	0	0	0	0	0	0	0	0	0	0	0	0	0	0	0	0	0	0	0	0	0	0	0	0	0	0	0	0	0	0	0	0	0	0	0	0
9ae4c873b9b32bdae76d395205bbf6e6:g__Clostridia_UCG-014	0	0	0	0	0	0	0	0	0	0	0	0	0	0	0	0	0	0	0	0	0	0	0	0	0	0	0	0	0	0	0	0	0	0	0	0	0	11	0	131	0	0	0	19	170	114	0	0	83
439c0b1b24a1903e711a8a171cbbe830:g__Clostridia_UCG-014	0	0	0	0	0	0	0	0	0	7	0	0	0	0	0	0	0	0	0	0	0	0	0	0	0	0	0	0	0	0	0	0	0	0	0	0	0	0	0	0	0	0	0	0	0	0	0	0	0
12691e42e5f8f917a8ca55e38670afdd:g__Clostridia_UCG-014	0	0	0	0	0	0	0	0	0	74	0	0	0	0	0	0	0	0	0	0	127	0	0	0	0	0	0	0	0	0	0	0	0	0	0	0	72	63	0	242	52	0	0	39	0	166	0	62	0
eb51a6482b09f0c5962e362d2d23abb9:g__Clostridia_UCG-014	0	0	0	0	0	0	0	0	0	94	0	0	0	0	0	0	0	0	0	0	0	0	0	0	0	0	0	0	0	0	0	0	0	0	0	0	0	0	0	0	0	0	0	0	0	0	0	0	0
c8e34bb10306cd8cc72e42eb1313b7c8:g__Clostridia_UCG-014	0	0	0	0	0	0	0	0	0	48	0	0	0	0	0	0	0	0	0	0	45	0	0	0	0	0	0	0	0	0	0	0	0	0	0	0	17	0	0	0	0	0	0	0	0	0	0	0	30
4f217ac9c52a8862fe880a7fc084d7d4:g__Clostridia_UCG-014	0	0	0	0	0	0	0	0	0	0	0	0	0	0	0	0	0	0	0	0	0	0	0	0	0	0	0	0	0	0	0	0	0	0	0	0	0	0	0	77	0	0	0	0	46	0	0	0	110
da27677418ede8c2b31f3e2a536d4976:g__Clostridia_UCG-014	0	0	0	0	0	0	0	0	0	0	0	0	0	0	0	0	0	0	0	0	27	0	0	0	0	0	0	0	0	0	0	0	0	0	0	0	0	0	0	0	0	0	0	0	0	0	0	0	0
0fde62806e4413be1846e836dba2c786:g__Clostridia_UCG-014	0	0	0	0	0	0	0	0	0	19	0	0	0	0	0	0	0	0	0	0	0	0	0	0	0	0	0	0	0	0	0	0	0	0	0	0	0	0	0	139	9	0	0	15	48	71	0	11	68
2bd5e1857ce4f841e0d45aa27ea09fa4:g__Clostridia_UCG-014	0	0	0	0	0	0	0	0	0	0	0	0	0	0	0	0	0	0	0	0	43	0	0	0	0	0	0	0	0	0	0	0	0	0	0	0	20	0	0	0	0	0	0	0	0	0	0	0	0
a5faeece1c68bd08aa25830205c7bb76:g__Clostridia_UCG-014	0	0	0	0	0	0	0	0	0	0	0	0	0	0	0	0	0	0	0	0	0	0	0	0	0	0	0	0	0	0	0	0	0	0	0	0	0	0	0	0	0	0	0	0	0	0	0	0	67
3e9e6197d0866ceeaa0d19f676601a4a:g__Clostridia_UCG-014	0	0	0	0	0	0	0	0	0	0	0	0	0	0	0	0	0	0	0	0	0	0	0	0	0	0	0	0	0	0	0	0	0	0	0	0	0	0	0	0	0	0	0	0	0	0	0	0	0
0eb0c9f42a339355c75e3eaa920ca253:g__Clostridia_UCG-014	0	0	0	0	0	0	0	0	0	0	0	0	0	0	0	0	0	0	0	0	135	60	0	180	171	0	0	67	146	119	0	58	421	70	664	45	0	0	0	402	0	0	416	0	21	0	99	0	212
1a98067ddcbc9c8b9b47f010bfb31949:g__Clostridia_UCG-014	0	0	0	0	0	0	0	0	0	0	0	0	0	0	0	0	0	0	0	0	0	0	0	0	0	0	0	0	0	0	0	0	0	0	0	0	0	0	0	36	0	0	0	0	0	0	31	0	0
d60f301b7a949b89d4ab416fd6023373:g__Clostridia_UCG-014	0	0	0	0	0	0	0	0	0	0	0	0	0	0	0	0	0	0	0	0	154	0	0	0	0	0	0	171	0	656	0	122	0	445	0	0	13	79	0	2360	189	0	0	46	423	374	0	202	0
01a2d99629204c9a28d82e0a091fc01a:g__Clostridia_UCG-014	0	0	0	0	0	0	0	0	0	0	0	0	0	0	0	0	0	0	0	0	0	0	0	0	0	0	0	0	0	0	0	0	0	0	0	0	0	0	0	0	0	0	0	0	0	0	0	0	0
19cb318d7b893544df2e7631da4b77ca:g__Clostridia_UCG-014	0	0	0	0	0	0	0	0	0	0	0	0	0	0	0	0	0	0	0	0	16	0	0	0	0	0	0	0	0	0	0	0	0	0	0	0	0	0	0	0	0	0	0	0	0	0	0	0	0
9e9a1d0b80c0d0fd810a4373f5673994:g__Clostridia_UCG-014	0	0	0	0	0	0	0	0	0	0	0	0	0	0	0	0	0	0	0	0	69	0	0	0	0	0	0	0	0	0	0	0	0	0	0	0	22	0	0	208	0	0	0	0	149	41	111	0	401
d5f4e724b7fd8b007ef230dbd43c7a3c:g__Clostridia_UCG-014	0	0	0	0	0	0	0	0	0	0	0	0	0	0	0	0	0	0	0	0	0	0	0	0	0	0	0	0	0	0	0	0	0	0	0	0	0	0	0	0	0	0	0	0	0	0	0	0	0
0f276b28ea3ba352f6fd667c1e298c38:g__Clostridia_UCG-014	0	0	0	0	0	0	0	0	0	64	0	0	0	0	0	0	0	0	0	0	0	29	0	0	114	0	0	0	0	0	0	0	0	0	0	0	90	0	0	0	0	0	0	0	103	0	0	0	0
23b320923349ef590f9be99fe3cfe3ec:g__Clostridia_UCG-014	0	0	0	0	0	0	0	0	0	0	0	0	0	0	0	0	0	0	0	0	0	0	0	0	0	0	0	36	0	23	0	0	0	68	0	0	0	0	0	287	0	0	0	0	0	0	0	0	0
6312bde5ed1bda468089673f268466fb:g__Clostridia_UCG-014	0	0	0	0	0	0	0	0	0	0	0	0	0	0	0	0	0	0	0	0	0	0	0	0	0	0	0	0	0	0	0	0	0	0	0	0	0	0	0	64	0	0	0	0	26	0	0	0	45
fab19e407fc7d0aa7929a7eae23d8b53:g__Clostridia_UCG-014	0	0	0	0	0	0	0	0	0	0	0	0	0	0	0	0	0	0	0	0	0	0	0	88	0	0	226	0	195	0	0	30	29	0	0	0	0	67	0	246	153	0	0	64	49	365	48	45	36
4eb53a520f214f1caa432f16967223c8:g__[Eubacterium]_xylanophilum_group	0	0	0	0	0	0	0	0	0	259	0	0	0	0	0	0	0	0	0	0	22	0	0	0	0	0	0	0	0	0	0	0	0	0	0	0	60	0	0	0	0	0	0	0	0	0	0	0	0
3d2cd874a4eea35af603ca0c0c25c89f:g__[Eubacterium]_xylanophilum_group	0	0	0	0	0	0	0	0	0	0	0	0	0	0	0	0	0	0	0	0	0	0	0	0	0	0	0	0	0	0	0	0	0	0	0	0	0	0	0	0	0	0	0	0	0	0	0	0	0
c3e8496b70f7341450e298f29c5fa4e5:g__[Eubacterium]_xylanophilum_group	0	0	0	0	0	0	0	0	0	0	0	0	0	0	0	0	0	0	0	0	0	0	0	0	0	0	0	0	0	0	0	0	0	0	0	0	20	18	0	0	49	0	0	38	0	104	0	70	0
31fd9079716dfd77450302c910161113:g__[Eubacterium]_xylanophilum_group	0	0	0	0	0	0	0	0	0	0	0	0	0	0	0	0	0	0	0	0	0	0	0	0	0	0	0	0	0	0	0	0	0	0	0	0	0	0	0	0	0	0	0	0	0	0	0	0	0
03d1db1ccc574034f8242e94d57eca3b:f__Lachnospiraceae	0	0	0	0	0	0	0	0	0	0	0	0	0	0	0	0	0	0	0	0	0	0	0	0	0	0	0	0	0	0	0	0	0	0	0	0	0	0	0	0	0	0	0	0	0	0	0	0	0
f30c976bd39acbbfc8564c7beba4b875:f__Lachnospiraceae	0	0	0	0	0	0	0	0	0	0	0	0	0	0	0	0	0	0	0	0	0	0	0	0	0	0	0	0	0	0	0	0	0	0	0	0	0	0	0	12	0	0	0	0	0	3	6	0	0
6b58eab3efa3d8fc502c99815d19e932:f__Lachnospiraceae	0	0	0	0	0	0	0	0	0	0	0	0	0	0	0	0	0	0	0	0	0	0	0	0	0	0	0	0	0	0	0	0	0	0	0	0	0	0	0	151	30	0	85	103	238	97	158	55	164
fcc84f75257e928f79853e39bb2c6d23:f__Lachnospiraceae	0	0	95	0	0	0	0	0	0	0	0	0	0	0	0	0	0	0	0	0	0	0	0	0	0	0	42	0	36	0	78	0	0	0	76	0	0	0	0	0	0	84	34	0	0	0	0	0	0
2fb954083b3f1afcaffc373517d20d85:f__Lachnospiraceae	0	0	0	0	0	0	0	0	0	0	0	0	0	0	0	0	0	0	0	0	0	17	0	0	0	0	0	0	0	0	0	0	18	0	0	0	0	0	0	0	0	0	0	15	0	0	0	0	0
9129a83558e80b03a9a3ff04d6f61f19:f__Lachnospiraceae	0	0	0	0	0	0	0	0	0	0	0	0	0	0	0	0	4	0	0	0	0	54	0	147	53	0	16	63	128	41	106	125	162	69	62	63	0	44	0	22	65	17	29	57	90	74	93	88	40
008a1de1634f83f81f89d8fdfcb7d34d:f__Lachnospiraceae	0	0	0	0	0	0	0	0	0	0	0	0	0	0	0	0	0	0	0	0	0	6	0	0	0	0	0	0	0	0	0	0	0	0	0	0	0	0	0	0	0	0	0	0	0	0	0	0	0
af702a0c8bb313567e06504faf80942f:f__Lachnospiraceae	0	0	0	0	0	0	0	0	0	0	0	0	0	0	0	0	0	0	0	0	0	0	0	0	0	0	0	0	0	0	0	0	0	0	0	0	0	0	0	0	0	14	0	0	0	0	0	0	0
41968913d9ca2d9dfd73c99f7947bb01:f__Lachnospiraceae	0	0	0	0	0	0	0	0	0	0	0	0	0	0	0	0	0	0	0	0	41	270	0	979	113	13	806	0	67	0	535	307	349	154	654	15	23	0	0	292	0	0	558	123	161	97	466	205	102
82e0302671bd7beff0fc58ee1d09a85b:f__Lachnospiraceae	0	0	0	0	0	0	0	0	0	0	0	0	0	0	0	0	0	0	0	0	0	0	0	0	0	0	0	0	0	0	0	0	0	0	0	0	0	0	0	0	0	0	0	0	0	0	0	0	0
daf471369c8df7afa7849741660d855b:f__Lachnospiraceae	0	0	0	0	0	0	0	0	0	30	0	0	0	10	0	0	0	0	0	0	0	0	0	0	0	0	0	0	0	0	0	0	0	0	0	0	0	0	0	0	0	20	0	0	0	0	0	0	0
6c921e3ae0af506f54295d074ca071bc:g__A2	0	0	0	0	0	0	0	0	0	0	0	0	0	0	0	0	0	0	0	0	0	83	0	0	0	0	0	104	0	53	0	379	68	68	16	0	0	0	0	55	0	0	0	0	141	0	278	0	0
b155d97b79acc3086ce118451afa0124:f__Lachnospiraceae	0	0	0	0	0	0	0	0	0	0	0	0	0	0	0	0	0	0	0	0	0	0	0	0	0	0	0	0	0	0	0	0	0	0	0	0	0	0	0	0	0	0	0	0	9	0	0	45	79
09fe878f37fdb48cdc41797c656c05b2:f__Lachnospiraceae	0	0	0	0	0	0	0	0	0	34	0	0	0	0	0	0	0	0	0	0	0	0	0	0	0	0	0	0	0	0	0	0	0	0	0	0	0	18	0	58	0	0	34	17	41	15	23	15	24
d3d5f57b1c8aafeca61afdb1627d2990:g__Roseburia	0	0	0	0	0	0	0	0	0	20	0	0	0	0	0	0	0	0	0	0	0	0	0	0	0	0	0	0	0	0	0	0	0	0	0	0	0	0	0	0	0	0	0	0	0	0	0	0	0
beb1407c19f7fa27ce3bbc0aa7f36157:f__Lachnospiraceae	0	0	21	0	0	0	0	0	0	67	0	0	0	0	0	0	0	0	0	0	0	55	0	171	18	0	199	36	203	0	27	99	92	0	90	31	0	0	0	0	0	12	107	24	60	0	689	134	35
936dffb05d72ea02f1d9084659e3604c:f__Lachnospiraceae	0	0	0	0	0	0	0	0	0	0	0	0	0	0	0	0	0	0	0	0	0	0	0	0	0	0	0	0	0	0	0	0	0	0	0	0	0	0	0	0	0	0	0	0	0	0	245	0	0
c220411c349b8a75624ff17ef6fd3923:f__Lachnospiraceae	0	0	0	0	0	0	0	0	0	0	0	0	0	0	0	0	0	0	0	0	0	0	0	0	0	0	0	0	0	0	0	0	0	0	0	0	0	0	0	0	0	0	0	0	0	0	0	0	0
5f09e0e726ecafb8d3d90d9237c33017:g__Roseburia	0	0	0	0	0	0	0	0	0	0	0	0	0	0	0	0	0	0	0	0	0	0	0	0	10	0	0	0	0	15	14	0	0	0	0	0	0	0	0	0	0	0	19	0	0	0	44	0	0
c1fb523690f4db6515ed0ab146d1ab8c:f__Lachnospiraceae	0	0	0	0	0	0	0	0	0	0	0	0	0	0	0	0	0	0	0	0	0	0	0	0	0	0	0	0	0	0	0	0	0	0	0	0	0	8	0	0	0	0	0	0	29	0	36	0	26
ec494ccbf94de2be48f3c7e4cf844046:f__Lachnospiraceae	0	0	0	0	0	0	0	0	0	0	0	0	0	0	0	0	0	0	0	0	0	10	0	31	16	43	0	17	25	0	0	19	0	21	0	9	0	26	0	11	25	6	0	0	0	0	0	19	0
d084b32d5ad7ee012fef1f2de8889355:g__[Eubacterium]_ventriosum_group	0	0	0	0	0	0	0	0	0	15	0	0	0	0	0	0	0	0	0	0	33	0	0	0	0	32	0	4	16	14	0	0	16	17	0	0	16	0	0	43	12	28	0	0	94	27	0	0	66
9d24a5958524b572f096d356fd33187c:f__Lachnospiraceae	0	0	81	0	0	0	0	0	0	52	0	0	0	0	0	0	0	0	0	0	0	0	0	0	0	0	0	0	0	0	0	0	0	0	0	0	0	0	0	0	0	0	0	0	0	0	0	15	0
cf6638b77d234084c256c5898fe8fe3b:f__Lachnospiraceae	0	0	0	0	0	0	0	0	0	0	0	0	0	0	0	0	0	0	0	0	0	0	0	0	0	0	0	0	0	0	0	0	0	0	0	0	0	27	0	0	0	0	14	0	0	0	0	0	0
ba99dcbf16da30112ea68753ad99694d:f__Lachnospiraceae	0	0	0	0	0	0	0	0	0	0	0	0	0	0	0	0	0	0	0	0	0	0	0	0	0	0	9	0	0	0	0	0	0	0	0	0	0	0	0	0	0	0	0	0	0	0	0	0	0
a1fe1f45720a7ea7649cbaff45fa34e3:f__Lachnospiraceae	0	0	0	0	0	0	0	0	0	0	0	0	0	0	0	0	0	0	0	0	0	0	0	106	0	0	0	0	101	0	0	40	0	0	0	0	0	0	0	79	0	0	0	0	114	0	0	0	43
d80a7337f5b24c90a8cc2dd4d9896e61:g__Marvinbryantia	0	0	0	0	0	0	0	0	0	0	0	0	0	0	0	0	0	0	0	0	0	0	0	0	0	0	0	0	0	0	0	0	107	71	0	0	0	0	0	0	0	0	0	0	0	0	0	0	0
e438498696e4ce6da6b786e98f911a9e:g__Marvinbryantia	0	0	0	0	0	0	0	0	0	0	0	0	0	0	0	0	0	0	0	0	0	0	0	0	0	0	0	0	0	0	0	0	0	0	0	28	0	0	0	0	0	0	0	0	0	0	0	0	0
85a3e769a721c55ca2b9880a56a43373:f__Lachnospiraceae	0	0	0	0	0	0	0	0	0	26	0	0	0	0	0	0	0	0	0	0	10	0	0	0	0	0	0	0	0	0	0	0	0	0	0	0	0	32	0	0	55	0	0	0	0	0	0	78	0
5f1f6453ad88dc836876671d27f97f58:f__Lachnospiraceae	0	0	0	0	0	0	0	0	0	48	0	0	0	0	0	0	0	0	0	0	0	0	0	0	0	0	0	132	0	32	0	102	0	18	0	11	36	40	0	0	45	0	0	0	0	0	0	19	0
af140e3881d1c74ce8b17a5c8979dfa5:f__Lachnospiraceae	0	0	0	0	0	0	0	0	0	0	0	0	0	0	0	0	0	0	0	0	0	73	0	0	0	0	0	0	0	0	0	0	0	0	0	0	0	0	0	0	0	0	0	0	0	0	0	0	0
e1d34bfaee639f5be81d28b8b33c5e2f:f__Lachnospiraceae	0	0	0	0	0	0	0	0	0	58	0	0	0	0	0	0	0	0	0	0	10	80	0	114	0	0	216	132	70	33	180	78	46	15	0	56	31	67	0	13	43	0	137	35	19	8	134	35	13
6b8307a0222360f36caf7065c78ff424:f__Lachnospiraceae	0	0	53	0	0	0	0	0	0	0	0	0	0	0	0	0	0	0	0	0	0	0	0	0	0	0	0	0	0	0	0	0	0	0	0	0	0	0	0	0	0	0	0	0	0	0	0	0	0
50c77a7d7927650d7b1a093e9d2c62de:f__Lachnospiraceae	0	0	0	0	0	0	0	0	0	10	0	0	0	0	0	0	0	0	0	0	0	14	0	0	0	0	0	21	0	11	36	23	6	20	63	13	0	52	0	0	40	0	64	0	7	0	26	36	0
ce9aba3ed7d4476f57b9ca25b45c868e:f__Lachnospiraceae	0	0	0	0	0	0	0	0	0	0	0	0	0	0	0	0	0	0	0	0	0	0	0	0	0	0	0	0	0	0	0	0	0	0	0	0	0	0	0	0	0	0	0	10	0	0	0	0	0
d2e0c58f3e2b97c342c9c190ef1763f7:g__Acetatifactor	0	0	0	0	0	0	0	0	0	36	0	0	0	0	0	0	0	0	0	0	0	0	0	0	0	0	0	0	0	0	0	0	0	0	0	0	29	28	0	0	0	0	0	0	0	0	0	0	10
6df39670cb5b87a3c3684700af36463a:g__Acetatifactor	0	0	0	0	0	0	0	0	0	0	0	0	0	0	0	0	0	0	0	0	0	0	0	0	0	0	0	0	0	0	0	0	0	0	0	0	0	0	0	0	0	0	0	0	36	0	0	0	0
8212472385df0dc1b6527a764d613b7d:g__Acetatifactor	0	0	0	0	0	0	0	0	0	0	0	0	0	0	0	0	0	0	0	0	0	97	0	94	25	0	84	0	172	0	64	85	0	21	57	25	0	39	0	30	0	0	96	0	0	0	91	72	28
9e31424bebb25a100572229efc973274:g__Acetatifactor	0	0	0	0	0	0	0	0	0	52	0	0	0	0	0	0	0	0	0	0	0	0	0	0	0	0	0	0	0	0	0	0	0	0	0	0	0	0	0	0	0	0	0	0	0	0	0	0	0
f9f8a1e38fcd6166305ee1a90187d5ed:f__Lachnospiraceae	0	0	0	0	0	0	0	0	0	0	0	0	0	0	0	0	0	0	0	0	0	14	0	0	0	0	0	0	0	0	0	0	0	0	0	0	0	0	0	0	0	0	0	15	0	25	0	0	54
10055b4de0b725f946f9dc5f3e8409df:f__Lachnospiraceae	0	0	0	0	0	0	0	0	0	72	0	0	0	0	0	0	0	0	0	0	0	0	0	0	0	0	0	0	0	11	0	0	0	0	14	0	27	0	0	0	0	0	0	0	0	0	16	0	0
ad967928a73ab98e764eee29f69d81ee:f__Lachnospiraceae	0	0	0	0	0	0	0	0	0	0	0	0	0	0	0	0	0	0	0	0	0	0	0	0	0	0	0	0	0	0	0	0	0	0	0	0	0	0	0	0	0	0	87	52	0	0	217	0	25
d0fb833cb3d12f63a22e8f82d8ded106:g__uncultured	0	0	0	0	0	0	0	0	0	0	0	0	0	0	0	0	0	0	0	0	0	0	0	0	0	0	0	0	0	0	0	0	0	0	0	0	0	0	0	0	0	0	0	0	0	0	0	0	0
1841ceeb252a3e471065c84c01175567:g__uncultured	0	0	0	0	0	0	0	0	0	0	0	0	0	0	0	0	0	0	0	0	0	0	0	0	0	0	0	0	0	0	0	0	0	0	0	0	0	0	0	0	0	0	0	0	0	0	0	0	0
08ce27cee52afc14d82faaae7852a600:g__uncultured	0	0	0	0	0	0	0	0	0	27	0	0	0	0	0	0	0	0	0	0	0	0	0	0	0	0	0	0	0	0	0	0	0	0	0	0	0	0	0	0	0	0	0	0	0	0	0	0	0
f2e181baa6f69461b040ab8ad9fd0442:g__uncultured	0	0	0	0	0	0	0	0	0	0	0	0	0	0	0	0	0	0	0	0	0	0	0	0	0	0	0	0	0	0	0	0	0	0	0	0	0	0	0	0	0	0	0	0	0	0	42	0	0
0b0e03a032c5cc2b1c3b7af60839de9a:f__Lachnospiraceae	0	0	0	0	0	0	0	0	0	0	0	0	0	0	0	0	0	0	0	0	0	0	0	0	0	0	0	0	0	0	0	0	0	0	0	0	0	0	0	0	0	0	0	0	0	0	0	0	0
1d9a5ba78b68a6a4e27d52ccb4dceaa7:f__Lachnospiraceae	0	0	0	0	0	0	0	0	0	25	0	0	0	0	0	0	0	0	0	0	0	22	0	64	0	0	18	15	56	0	68	29	100	13	199	12	0	29	0	43	18	0	36	25	75	0	17	43	71
2cf0267a31dc6f1b8ee65c913b8f6e4d:f__Lachnospiraceae	0	0	0	0	0	0	0	0	0	0	0	0	0	0	0	0	0	0	0	0	0	0	0	0	0	0	0	0	0	0	0	0	0	0	0	0	0	0	0	0	0	0	0	0	0	0	0	0	0
57e11c3559fa2ef79a2702684229e4ba:g__Acetatifactor	0	0	0	0	0	0	0	0	0	0	0	0	0	0	0	0	0	0	0	0	0	0	0	0	0	0	0	0	0	0	0	0	0	0	0	0	0	0	0	0	0	0	0	0	0	0	56	0	0
0e6645acd71bc7e1dc285638b8c3b44b:f__Lachnospiraceae	399	0	1527	0	104	0	371	0	500	163	23	0	0	72	0	396	0	0	675	0	28	0	0	261	41	616	356	102	163	98	440	26	133	50	482	73	43	132	0	116	199	162	392	21	245	60	460	68	281
5ff8e498511cf932f268d705707899f2:f__Lachnospiraceae	0	0	0	0	0	0	0	0	0	0	0	0	0	0	0	0	0	0	0	0	0	211	0	0	105	0	0	0	0	0	0	0	0	0	0	87	186	0	0	0	0	0	0	172	175	177	0	113	0
466f240b16ae7967d70c0d1c09d52b3d:f__Lachnospiraceae	0	0	0	0	0	0	0	0	0	48	0	0	0	0	0	0	0	0	0	0	0	0	0	0	0	0	0	0	0	0	0	0	0	0	0	0	0	30	0	0	27	0	0	0	0	0	0	77	0
83675d30639c20d61e9f59c2b956ee5b:f__Lachnospiraceae	0	0	0	0	0	0	0	0	0	0	0	0	0	0	0	0	0	0	0	0	52	0	0	0	0	0	0	0	0	0	0	0	0	0	0	0	227	13	0	0	28	0	0	355	0	337	0	0	0
3ee3085cd6f25c2449332df3675b9eee:f__Lachnospiraceae	0	0	0	0	0	0	0	0	0	0	0	0	0	0	0	0	0	0	0	0	0	0	0	0	0	0	0	103	0	64	0	114	0	27	0	0	0	0	0	0	0	0	0	0	0	0	0	0	0
3fb663a5bf98e163dbeedefe91c6bae9:f__Lachnospiraceae	0	0	0	0	0	0	0	0	0	0	0	0	0	0	0	0	0	0	0	0	0	0	0	0	0	0	0	0	0	0	0	0	0	0	0	0	0	0	0	0	0	52	0	0	0	0	0	0	0
deb6cb498b1f0a2e2098d8698813c54b:g__Marvinbryantia	59	0	13	0	77	0	18	0	70	0	213	0	0	77	0	136	0	0	0	0	0	0	0	0	0	0	0	0	0	0	0	0	0	0	0	0	0	0	0	67	0	0	29	0	49	0	0	0	0
57d656d6f5e3d99a519bc3f369021127:f__Lachnospiraceae	0	0	0	0	0	0	0	0	3	0	0	0	0	0	0	0	0	0	0	0	0	0	0	0	0	0	0	0	0	0	0	0	0	0	0	0	0	0	0	0	0	0	0	0	0	0	0	0	0
3e3f3715c117bd6dbfc4b3a5074f4619:g__Marvinbryantia	0	0	0	0	0	0	0	0	0	0	42	0	0	0	0	42	0	0	0	0	0	0	0	0	0	0	0	0	0	0	0	0	0	0	0	0	0	0	0	0	0	0	0	0	0	0	0	0	0
b539fc5b8526efb37342c72b3766b72f:f__Lachnospiraceae	0	5	2305	0	0	0	0	0	0	168	0	0	0	1566	0	0	0	0	0	0	125	40	0	173	335	2370	0	86	105	114	0	43	241	231	0	37	61	59	0	969	124	1127	0	36	706	318	0	58	412
5149bdbf03de13bb38557d48d5141b87:f__Lachnospiraceae	0	0	0	0	0	0	0	0	0	0	0	0	0	0	0	0	0	0	0	0	0	0	0	0	0	0	0	0	0	0	0	0	0	0	0	0	0	0	0	0	0	0	0	0	0	0	0	0	0
e2ca214f7055c2a6eedc54ac7689d169:f__Lachnospiraceae	0	0	0	0	0	0	0	0	0	0	0	0	0	23	0	0	0	0	0	0	0	183	0	286	150	0	447	108	157	0	140	219	339	152	478	107	0	13	0	133	0	0	263	88	193	79	88	66	145
5fe7368c69e66529f0fe71354cc10fc7:f__Lachnospiraceae	0	0	0	0	0	0	0	0	0	81	0	0	0	0	0	0	0	0	0	0	0	0	0	0	0	0	0	0	0	0	0	0	0	0	0	0	18	0	0	0	0	0	0	0	0	0	0	0	0
185fd5fa18cb1cc8b0fa2bacf60af299:f__Lachnospiraceae	0	0	0	0	0	0	0	0	0	16	0	0	0	0	0	0	0	0	0	0	0	17	0	74	0	0	108	23	30	9	0	24	29	0	0	0	8	22	0	0	0	0	0	45	7	0	32	39	0
60a2e0a4d6760de56ad66a42a4093dc5:f__Lachnospiraceae	0	0	0	0	0	0	0	0	0	0	0	0	0	0	0	0	0	0	0	0	0	0	0	0	0	0	100	325	398	158	115	66	231	44	105	129	59	94	0	167	86	0	249	34	67	41	78	64	183
22907d450b79c927e4ffe34a2d09d2aa:f__Lachnospiraceae	0	0	0	0	0	14	0	0	0	0	0	0	0	0	0	0	0	0	0	0	34	0	0	0	0	0	0	0	0	0	0	0	0	0	0	0	0	0	0	19	35	112	37	0	0	0	0	0	0
9a28e6b1aaae69477039957bc8a1222f:f__Lachnospiraceae	0	0	0	0	0	0	0	0	0	13	0	0	0	0	0	0	0	0	0	0	0	0	0	0	0	0	0	0	0	0	0	0	0	0	0	0	0	0	0	0	0	0	0	0	0	0	0	0	0
50313555c1a4385e25c85b06a5c8ad42:f__Lachnospiraceae	0	0	0	0	0	0	0	0	0	35	0	0	0	0	0	0	0	0	0	0	0	0	0	0	0	0	0	0	0	0	0	0	0	0	0	0	53	26	0	0	18	32	0	0	0	41	0	34	0
ebc6b8b4fcd1993be87b1f2188c5fe9b:f__Lachnospiraceae	0	0	0	0	0	0	0	0	0	0	0	0	0	0	0	0	0	0	0	0	0	0	0	0	0	40	0	0	0	0	0	0	0	0	0	0	0	0	0	0	0	0	0	21	0	0	0	0	0
241358149d169fe77c6d1070671e4264:f__Lachnospiraceae	0	0	0	0	0	0	0	0	0	0	0	0	0	0	0	0	0	0	0	0	0	0	0	0	0	0	0	0	0	0	0	0	0	0	0	0	0	0	0	0	0	0	0	0	0	0	0	0	0
8ac6eb8f6cb6cb09ec627e2a9cc972bd:g__Lachnospiraceae_UCG-006	0	0	0	0	0	0	0	0	0	0	0	0	0	0	0	0	0	0	0	0	217	0	0	0	0	0	0	0	0	0	0	0	0	0	0	0	0	0	0	0	0	0	0	0	0	0	0	0	0
898eb92ef2d1ef893f7d0c383527b44d:g__Lachnospiraceae_UCG-006	0	0	0	0	0	0	0	0	0	10	0	0	0	20	0	0	0	0	0	0	0	26	0	0	13	13	634	0	0	0	47	31	47	19	220	0	0	16	0	117	19	20	76	0	109	0	35	11	32
682dde043b6d08cf20021dc1e423446d:g__Lachnospiraceae_UCG-006	0	0	0	0	0	0	0	0	0	0	31	0	0	0	0	0	0	0	0	0	0	0	0	1043	0	0	0	66	265	19	80	0	70	0	38	27	0	0	0	0	0	0	0	0	0	0	0	0	0
3562d3a0374b9f2ed190c1a7aa7dedb7:g__Lachnospiraceae_UCG-006	0	0	0	0	0	0	0	0	0	0	0	0	0	0	0	65	0	0	0	0	0	0	0	0	0	0	0	0	0	0	0	0	0	0	0	0	0	0	0	294	0	0	110	0	22	14	62	0	252
675df60bfe10a0076c6359d6ce9e3c6f:f__Lachnospiraceae	0	0	0	0	0	0	0	0	0	25	0	0	0	0	0	0	0	0	0	0	0	0	0	0	0	0	0	0	0	0	0	0	0	0	0	0	16	0	0	0	0	0	0	0	28	5	0	11	0
b3b9843bbbe0fbf712a588255088fd4c:g__Dorea	0	0	0	0	0	0	0	0	0	0	0	0	0	0	0	0	0	0	0	0	0	0	0	0	0	0	0	0	0	0	0	0	0	0	0	0	0	0	0	0	0	0	19	0	0	0	18	0	0
bc252e0de1c683f043226dd0579e9323:g__Dorea	0	0	0	0	0	0	0	0	0	0	0	0	0	0	0	0	0	0	0	0	0	0	0	0	0	0	0	0	0	0	0	0	0	0	0	0	0	0	0	0	0	0	0	0	0	0	0	0	0
b48234b268b116b93cfc519a5e05066f:f__Lachnospiraceae	0	0	0	0	0	0	0	0	0	0	0	0	0	0	0	0	0	0	0	0	0	0	0	20	0	0	0	0	0	0	0	33	49	0	0	0	0	0	0	0	0	0	0	0	0	0	0	0	0
817ca6c7f764f795484d3ca3bf564576:f__Lachnospiraceae	0	0	0	0	0	0	0	0	0	0	0	0	0	0	0	0	0	0	0	0	0	0	0	0	0	0	0	0	0	0	0	0	0	0	0	0	0	0	0	0	0	0	0	0	0	0	0	0	0
b65410081c87ed629211d7fb136ec45f:f__Lachnospiraceae	0	0	0	0	0	0	0	0	0	0	0	0	0	0	0	0	0	0	0	0	0	0	0	0	0	0	0	0	0	0	0	0	0	0	0	0	0	0	0	0	0	0	0	0	0	0	47	0	0
4598e7db6dff8f019ff4f6c50dc05df4:f__Lachnospiraceae	0	9	896	0	0	0	0	0	0	60	125	0	0	136	0	48	0	0	0	0	0	50	0	39	14	1570	92	80	108	88	275	44	22	28	71	42	18	0	0	0	0	1513	37	0	14	0	53	14	19
9e3ab4526cd8a63fe54430cf8c96b46e:f__Lachnospiraceae	0	0	0	0	0	0	0	0	0	3	0	0	0	0	0	0	0	0	0	0	0	0	0	0	0	0	0	0	0	0	0	0	0	0	0	0	0	0	0	0	0	0	0	0	0	0	0	0	0
9c6688b479e664fa9d070647653e49ed:g__Lachnospiraceae_NK4A136_group	0	0	0	0	0	0	0	0	0	48	0	0	0	0	0	0	0	0	0	0	0	86	0	86	35	0	0	56	177	30	0	114	0	49	0	87	56	7	0	0	0	0	0	143	0	48	0	155	0
ef3a40c4f26b5019887d73ceaaab84f2:g__Lachnospiraceae_NK4A136_group	27	0	0	0	42	0	0	0	0	0	0	0	0	0	0	0	0	0	0	0	0	0	0	0	0	0	0	0	0	0	0	0	0	0	0	0	0	0	0	0	0	11	0	0	100	0	551	0	146
9b4036adb487adfe4ca484346b5b9a7b:g__Lachnospiraceae_NK4A136_group	0	0	0	0	0	0	0	0	0	0	0	0	0	0	0	0	0	0	0	0	0	0	0	0	0	0	0	0	0	0	0	0	0	0	0	0	0	0	0	0	0	0	0	0	0	0	110	0	0
25f537c4856de1617e682de90caba215:f__Lachnospiraceae	0	0	0	0	0	0	0	0	0	60	0	0	0	0	0	0	0	0	0	0	95	79	0	307	106	0	1150	128	362	107	1214	10	169	31	1233	16	0	0	0	13	0	0	601	0	8	0	72	0	133
eb780084d3c5b406ff6ff7a4734850ec:f__Lachnospiraceae	0	0	0	0	0	0	0	0	0	0	0	0	0	0	0	0	0	0	0	0	0	0	0	0	0	0	0	0	0	0	0	0	0	0	0	0	0	0	0	0	0	0	0	0	0	0	0	0	0
00d2bfd458db807e323de703ef956d04:f__Lachnospiraceae	0	0	0	0	0	0	0	0	0	0	0	0	0	0	0	0	0	0	0	0	0	0	0	0	0	0	0	0	0	0	0	0	0	0	0	0	0	0	0	0	0	0	31	0	0	0	34	0	0
6536a7bc84c95500ef05185628c9f407:f__Lachnospiraceae	0	0	0	0	0	0	0	0	0	0	0	0	0	0	0	0	0	0	0	0	0	0	0	0	0	0	0	0	0	0	0	0	0	0	0	0	0	0	0	13	0	0	0	0	0	0	0	0	0
7566bcf9eeeac8d93022dfa6b5e75ab5:f__Lachnospiraceae	0	0	0	0	0	0	0	0	0	0	0	0	0	0	0	0	0	0	0	0	0	0	0	0	0	0	0	0	0	0	0	0	0	0	37	0	0	0	0	0	0	0	0	0	9	0	14	0	23
226ab97195d19858d059fffaef17f5d7:f__Lachnospiraceae	0	0	0	0	0	0	0	0	0	0	0	0	0	0	0	0	0	0	0	0	0	292	0	799	135	203	880	62	920	48	1905	160	736	79	947	220	42	70	0	0	73	0	0	125	0	111	0	186	0
2cb9d327a68b996786813f0f2c1811c4:f__Lachnospiraceae	0	0	0	0	0	0	0	0	0	0	0	0	0	0	0	0	0	0	0	0	0	0	0	0	0	0	0	0	0	0	0	0	0	0	0	0	0	0	0	0	0	264	490	0	0	0	51	0	0
c8738b09261f9ea1f3414e16667fac02:f__Lachnospiraceae	0	15	0	0	0	0	0	0	0	0	0	0	0	0	0	0	0	0	0	0	0	0	0	0	0	0	0	0	0	0	0	0	0	0	0	0	0	0	0	0	0	224	313	0	0	0	45	0	0
811f358e4e89eecbd75298ffce878cba:f__Lachnospiraceae	0	0	0	0	0	0	0	0	0	18	0	0	0	0	0	0	0	0	0	0	0	0	0	0	0	0	0	0	0	0	0	0	0	0	0	0	0	0	0	0	0	0	0	0	151	0	0	0	103
34e330f47d6b0b3a7742855c99c1730b:f__Lachnospiraceae	0	0	0	23	0	0	0	0	0	0	0	0	0	0	0	0	0	0	0	0	44	0	0	64	0	0	0	0	0	0	0	49	265	0	374	0	0	0	0	0	0	551	642	0	0	0	105	0	0
9db5855bd9b253f9c84c6b36b3e25451:f__Lachnospiraceae	0	0	202	0	0	0	0	0	0	83	0	0	0	0	0	0	0	0	0	0	0	0	0	0	0	0	0	0	0	0	0	0	0	0	31	0	0	0	0	0	0	176	0	0	0	0	0	0	0
df95343bca969e045d6cb031e9c88cf6:f__Lachnospiraceae	0	0	0	0	0	0	0	0	0	0	0	0	0	0	0	0	0	0	0	0	0	0	0	0	0	0	0	0	0	0	0	0	0	0	0	0	0	33	0	0	21	173	0	0	0	0	26	0	0
aa19b65fa066defdc12ae4b7f2f00066:g__GCA-900066575	0	0	0	0	0	0	0	0	0	22	0	0	0	0	0	0	0	0	0	0	0	0	0	0	0	0	0	0	0	0	0	0	0	0	0	0	0	0	0	0	0	0	21	0	0	0	0	0	0
6d4ab2107d92228c6751838e7dbbe697:g__GCA-900066575	0	0	0	0	0	0	0	0	0	0	0	0	0	0	0	0	0	0	0	0	0	0	0	0	0	0	0	0	0	0	0	0	0	0	0	0	0	0	0	0	0	0	0	0	0	0	0	0	15
c75ae6008025d80134bd14e9712f9d5c:g__GCA-900066575	0	0	0	0	0	0	0	0	0	0	0	0	0	0	0	0	0	0	0	0	17	24	0	59	0	33	130	37	72	0	63	27	79	0	222	41	0	13	0	0	0	47	260	20	122	29	210	30	52
5331f57ab0f2e416cce5e856ca82bc07:g__GCA-900066575	0	0	0	0	0	0	0	0	0	60	0	0	0	0	0	0	0	0	0	0	0	0	0	0	0	0	0	0	0	0	0	0	0	0	0	0	41	0	0	0	0	0	0	0	0	0	0	0	0
8e74f6f63a5f9a304aeb8284be71fd23:g__GCA-900066575	0	0	0	0	0	0	0	0	0	0	0	0	0	0	0	0	0	0	0	0	0	0	0	0	0	0	0	0	0	0	0	0	0	0	0	0	0	0	0	0	0	0	0	0	0	0	0	0	0
3883c3ab093249287e47ca21ff186ca4:g__GCA-900066575	0	0	0	0	0	0	0	0	0	26	50	0	0	0	0	23	0	0	0	0	6	0	0	18	9	22	14	0	38	0	173	23	30	10	85	0	74	30	0	14	29	163	16	13	37	26	27	44	42
9b89b811be9292552e327f16a217ee6f:g__GCA-900066575	0	0	0	0	0	0	0	0	0	18	0	0	0	0	0	0	0	0	0	0	0	0	0	0	0	0	21	0	0	0	0	0	8	0	45	0	0	0	0	0	0	0	0	0	0	0	0	0	0
f09f257605135a6049b847768387fb33:f__Lachnospiraceae	0	0	210	18	0	0	0	0	89	229	0	0	0	0	0	107	0	0	0	0	314	0	0	75	92	79	411	35	110	43	0	63	193	158	366	29	112	80	0	22	72	119	190	59	139	36	228	121	103
be3aa43db1c015630bf88961c7273719:f__Lachnospiraceae	0	0	0	0	0	0	0	0	0	0	0	0	0	0	0	0	0	0	0	0	0	0	0	0	0	0	0	0	0	0	0	0	0	0	0	0	0	0	0	0	0	0	0	0	0	0	0	0	0
08faf2041b38f0c8f2faa68e7d5edd31:f__Lachnospiraceae	0	0	0	0	0	0	0	0	0	0	0	0	0	0	0	0	0	0	0	0	0	0	0	0	0	0	0	0	0	0	0	0	0	0	0	0	0	0	0	0	0	0	0	0	0	0	9	0	0
8e6f1849d93723676dff6cb1962941a8:f__Lachnospiraceae	0	0	0	0	0	0	0	0	0	0	0	0	0	133	0	0	0	0	0	0	26	46	0	480	46	0	865	70	466	54	1710	96	283	71	1320	81	0	63	0	0	80	0	0	127	0	165	0	126	0
37a7e187d35366eb6167cbe90e558af1:f__Lachnospiraceae	0	0	0	0	0	0	0	0	0	0	0	0	0	0	0	0	0	0	0	0	0	42	0	158	97	43	0	0	0	3	0	157	0	121	0	0	0	122	0	11	108	12	7	158	69	119	276	251	313
2b33752353804e5616919765189fded9:f__Lachnospiraceae	0	0	29	0	0	0	0	0	0	135	0	0	0	0	0	0	0	0	0	0	0	6	0	12	0	55	38	5	0	0	0	0	0	0	0	6	41	11	0	0	0	21	0	11	10	8	10	12	0
31217980cfdf305668ba9c8482a34e81:f__Lachnospiraceae	0	0	33	0	0	0	0	0	0	261	0	0	0	0	0	0	0	0	0	0	24	0	0	9	0	24	39	14	12	11	42	18	0	7	0	0	276	136	0	16	91	28	96	136	179	147	223	92	52
f3f57fb4feeef35aada1a409a3352520:f__Lachnospiraceae	0	0	0	0	0	0	0	0	0	25	0	0	0	0	0	0	0	0	0	0	0	60	0	0	19	0	232	49	50	15	178	71	29	30	182	58	0	15	0	19	19	0	148	57	85	21	133	60	59
1ea2c3e2a528db3d3be74e6d87fc2942:f__Lachnospiraceae	0	0	0	0	0	0	0	0	0	0	0	0	0	0	0	0	0	0	0	0	0	0	0	0	0	0	0	0	0	0	0	0	0	0	0	0	0	0	0	0	0	0	0	0	0	0	0	0	0
bfa3561ca0d31bca54be08e2d9f7937f:f__Lachnospiraceae	0	0	0	0	0	0	0	0	0	0	0	0	0	0	0	0	0	0	0	0	0	0	0	0	0	0	0	0	0	0	0	0	0	0	0	0	0	0	0	0	0	0	0	0	0	0	0	0	0
fba4814520ceefacdd71421bc14421c4:f__Lachnospiraceae	0	0	0	0	0	0	0	0	0	0	0	0	0	0	0	0	0	0	0	0	0	0	0	0	0	0	0	0	0	0	0	0	0	0	0	0	0	0	0	0	0	15	10	0	0	8	0	0	0
f54447ae705d557e2c2b3777fbdd56f0:f__Lachnospiraceae	0	0	0	0	0	0	0	0	0	0	0	0	0	0	0	0	0	0	0	0	0	0	0	0	0	0	0	0	0	0	0	0	0	0	0	0	0	0	0	0	0	0	36	0	0	0	37	0	0
9e3b0ce9bb690b78f97f20c102089c55:f__Lachnospiraceae	0	0	0	0	0	0	0	0	0	0	0	0	0	0	0	0	0	0	0	0	0	0	0	0	0	0	0	0	0	0	0	0	0	0	0	0	0	0	0	0	0	0	0	0	0	0	0	0	0
b301115074f6e3de36efa48b692c7f8b:f__Lachnospiraceae	0	0	0	0	0	0	0	0	0	0	0	0	0	0	0	0	0	0	0	0	0	0	0	0	0	0	0	26	34	0	0	31	15	0	29	22	94	16	0	0	13	0	104	0	20	0	71	51	0
4422afa5e085d3e4373b56dd5c28160d:f__Lachnospiraceae	0	0	0	0	0	0	0	0	0	13	0	0	0	0	0	0	0	0	0	0	0	0	0	0	0	0	0	0	0	0	0	0	0	0	0	0	0	0	0	0	0	0	0	0	0	0	0	0	18
0570b4a067b34904d37cb5ddc848b221:f__Lachnospiraceae	0	0	0	0	0	0	0	0	0	0	0	0	0	0	0	0	0	0	0	0	0	19	0	11	0	0	0	0	0	0	15	0	0	0	0	0	0	0	0	0	0	0	0	0	0	0	0	0	0
f9c752d5c510e07c457e029af2d6d31b:f__Lachnospiraceae	0	0	0	0	0	0	0	0	0	7	0	0	0	0	0	0	0	0	0	0	0	0	0	0	0	0	0	0	0	0	0	0	0	0	0	0	10	0	0	0	0	0	0	0	0	0	0	0	0
1fdb09b154f347c35de3aad68774cb79:f__Lachnospiraceae	0	0	95	0	0	0	0	0	0	64	0	0	0	0	0	0	0	0	0	0	0	0	0	0	0	88	38	0	0	0	33	0	0	0	44	0	0	0	0	0	0	55	22	0	0	0	42	31	0
83183c1d868ac822c4dbcc0c6d1304ac:f__Lachnospiraceae	0	0	0	0	0	26	0	0	0	0	0	0	0	0	0	0	0	0	0	0	0	0	0	0	0	0	0	0	0	0	0	0	0	0	0	0	0	0	0	0	0	0	0	0	0	0	0	0	0
e9ba53901533347c901fadbda061b68f:f__Lachnospiraceae	0	0	0	0	0	0	0	0	0	0	0	0	0	0	0	0	0	0	0	0	0	43	0	10	12	18	0	18	21	7	0	42	44	0	15	40	31	0	0	0	0	0	0	0	0	0	0	44	0
c982470b2a0c52e8606b0898f3616f42:f__Lachnospiraceae	0	0	0	0	0	0	0	0	0	49	0	0	0	0	0	0	0	0	0	0	0	0	0	0	0	0	0	0	0	0	0	0	0	0	0	0	30	49	0	0	43	0	42	0	21	0	45	24	0
8e91fcf7e5f0832ece096a0c38bf2979:f__Lachnospiraceae	0	0	0	0	0	0	0	0	0	0	0	0	0	0	0	0	0	0	0	0	6	0	0	0	0	0	0	0	0	0	0	0	0	0	0	0	0	0	0	0	0	0	0	0	0	0	0	0	0
1e040db0048bb4067f6d355cb45648dd:f__Lachnospiraceae	0	0	0	0	0	0	0	0	0	34	0	0	0	0	0	0	0	0	0	0	0	0	0	0	0	0	0	0	0	0	0	3	0	0	0	0	0	37	0	0	19	0	156	69	57	50	281	42	0
2ce88e05f1919882b01289628bd3d156:f__Lachnospiraceae	0	0	0	0	0	0	0	0	0	0	0	0	0	0	0	0	0	0	0	0	0	0	0	0	0	0	0	0	0	0	0	0	0	0	0	0	0	0	0	0	0	0	0	11	16	0	0	0	0
d2be1254f5e7eb97bd42ec342d9cb11d:f__Lachnospiraceae	0	0	0	0	0	0	0	0	0	18	0	0	0	0	0	0	0	0	0	0	20	82	0	117	14	0	116	110	148	31	188	150	72	25	22	49	63	59	0	0	61	0	13	75	60	87	89	49	0
4e1bda045e6ba843353281138c649093:f__Lachnospiraceae	0	0	0	0	0	0	0	0	0	0	0	0	0	0	0	0	0	0	0	0	0	0	0	0	0	0	0	0	0	0	0	0	0	0	0	0	16	0	0	0	0	0	0	0	0	0	0	0	0
aa72cb690f877a365de8223b4466671b:f__Lachnospiraceae	0	0	0	0	0	0	0	0	0	0	0	0	0	0	0	0	0	0	0	0	14	0	0	0	0	18	0	193	11	122	0	0	0	0	0	36	0	210	0	0	291	0	0	133	0	135	0	10	0
5284495840f983847ec0d0b741a9a471:f__Lachnospiraceae	0	0	0	0	0	0	0	0	0	44	0	0	0	0	0	0	0	0	0	0	0	0	0	0	0	0	0	0	0	0	0	0	0	0	0	0	127	25	0	0	0	0	0	0	0	0	0	0	0
37a0a427f45ea3b8299b4a41c10d02e6:g__Lachnospiraceae_NK4A136_group	0	0	0	0	0	0	0	0	0	0	0	0	0	0	0	0	0	0	0	0	0	0	0	18	0	0	0	0	32	0	0	0	83	0	0	0	0	0	0	0	0	0	0	0	0	0	0	0	0
941e8c48a16ad7d48c343538ef921633:f__Lachnospiraceae	0	0	0	0	0	0	0	0	0	0	0	0	0	0	0	0	0	0	0	0	0	0	0	0	0	0	0	0	0	4	0	0	0	0	0	0	0	0	0	0	0	0	0	0	0	0	0	0	0
3dfaa3fabdf04711351c97af550d2921:g__Lachnospiraceae_NK4A136_group	0	0	0	0	0	0	0	0	0	49	0	0	0	0	0	0	0	0	0	0	0	0	0	0	0	0	0	347	0	222	0	0	0	0	0	0	25	0	0	0	0	0	0	0	0	0	0	119	0
e24e7b9b383a4e46a7761d21ddd703aa:g__Lachnospiraceae_NK4A136_group	0	0	0	0	0	0	0	0	0	310	0	0	0	0	0	0	0	0	0	0	0	0	0	0	0	0	0	0	0	0	0	0	0	0	0	0	17	0	0	0	0	0	0	0	0	0	0	0	0
f7428585b7cf8d65f206036a5852adab:g__Lachnospiraceae_NK4A136_group	0	0	0	0	0	0	0	0	0	158	0	0	0	0	0	0	0	0	0	0	0	0	0	0	0	0	0	0	0	0	0	0	0	0	0	0	0	0	0	0	0	0	0	0	0	0	0	0	0
ce0fd2cf90c42ae9233134dfbd75a46b:g__Lachnospiraceae_NK4A136_group	0	0	0	0	0	0	0	0	0	0	0	0	0	0	0	0	0	0	0	0	0	0	0	0	0	0	0	0	0	0	0	0	0	0	0	0	259	0	0	0	0	0	0	0	0	0	0	0	0
cfdf39cd6545fb6a7ddb747c3393c225:g__Lachnospiraceae_NK4A136_group	0	0	0	0	0	0	0	0	0	0	0	0	0	0	0	0	0	0	0	0	0	0	0	0	0	0	0	0	0	0	0	142	0	32	0	0	0	0	0	0	0	0	0	0	0	0	0	0	0
35b8c10c192360a7cdad628a185e99e5:g__Lachnospiraceae_NK4A136_group	0	0	201	0	0	0	0	0	0	154	0	0	0	0	0	0	0	0	0	0	54	117	0	58	30	135	274	103	92	34	55	154	116	53	113	81	128	106	0	0	105	167	163	139	171	83	161	157	113
08eedcaf8f982611c4982038139f6271:g__Lachnospiraceae_NK4A136_group	0	0	50	0	0	0	0	0	0	51	0	0	0	0	0	0	0	0	0	0	0	0	0	0	0	0	0	0	0	0	0	0	0	0	0	0	50	0	0	0	39	75	47	53	0	0	85	77	31
a452acdd4133942f4427f17e596c9a80:g__Lachnospiraceae_NK4A136_group	0	0	0	0	0	0	0	0	0	0	0	0	0	0	0	0	0	0	0	0	0	0	0	0	0	0	0	0	0	0	0	0	0	0	0	0	0	0	0	0	0	0	0	0	0	0	0	0	0
924668f542df9de35c2226e4a6cf09bd:g__Lachnospiraceae_NK4A136_group	0	0	0	0	0	0	0	0	0	0	0	0	0	0	0	0	0	0	0	0	0	0	0	0	0	0	0	17	0	0	0	0	0	0	0	14	44	0	0	0	0	0	0	0	0	0	0	21	0
15029a53d91a033bae30c1ad032ad804:f__Lachnospiraceae	0	0	0	0	0	0	0	0	0	63	0	0	0	0	0	0	0	0	0	0	0	0	0	0	0	0	0	0	0	0	0	0	0	0	0	0	20	0	0	0	0	79	0	147	0	154	0	0	0
b310236a69032ef47e5c274f5256115a:f__Lachnospiraceae	0	0	0	0	0	0	0	0	0	0	0	0	0	0	0	0	0	0	0	0	0	0	0	0	0	0	0	0	0	0	0	0	0	0	0	0	0	0	0	0	0	0	0	0	0	0	0	0	0
926aa876f26dfc5e05a6d6823fd7caa4:f__Lachnospiraceae	0	0	0	0	0	0	0	0	0	0	0	0	0	0	0	0	0	0	0	0	0	0	0	0	0	0	0	0	0	0	0	0	0	0	0	0	0	0	0	0	0	26	0	29	0	36	0	0	0
f95b1ff191764f53c85f7e7ab0efb549:f__Lachnospiraceae	0	0	0	0	0	0	0	0	0	30	0	0	0	0	0	0	0	0	0	0	0	74	0	35	26	0	0	47	0	13	0	122	12	54	0	28	39	74	0	0	60	5	0	43	25	46	0	39	0
208a9c153aaf8525d0e7083e6ef2864a:f__Lachnospiraceae	0	0	0	0	0	0	0	0	0	19	0	0	0	0	0	0	0	0	0	0	0	0	0	0	0	0	86	0	52	0	0	0	0	0	0	29	0	0	0	0	0	0	47	0	0	0	0	0	23
c2ad34addc26f871b36e062f6816d89f:g__Lachnospiraceae_NK4A136_group	0	0	0	0	0	0	0	0	0	0	0	0	0	0	0	0	0	0	0	0	0	72	0	213	85	0	0	80	135	88	8	112	130	78	45	107	243	0	0	0	0	0	0	0	0	0	0	0	0
1328ddadac3f2d08eb25e79a18f7e574:g__Lachnospiraceae_NK4A136_group	0	0	0	0	0	0	0	0	0	0	0	0	0	0	0	0	0	0	0	0	0	0	0	138	0	0	0	0	0	0	0	62	74	0	0	66	120	0	0	0	0	0	0	0	0	0	0	0	0
27b0bca5c048a9dfade9558dcf685681:g__Lachnospiraceae_NK4A136_group	0	0	0	0	0	0	0	0	0	0	0	0	0	0	0	0	0	0	0	0	0	0	0	0	0	0	0	0	0	0	0	0	0	0	0	0	0	114	0	0	157	0	0	28	0	18	0	4	0
020f48a69f9bf40e54fbac885f94695a:f__Lachnospiraceae	0	0	0	0	0	0	0	0	0	66	0	0	0	0	0	0	0	0	0	0	47	0	0	0	0	0	0	0	0	0	0	0	0	0	0	0	0	865	0	0	940	0	0	9	0	0	0	429	0
da655131b22bfd130476359a287ed672:f__Lachnospiraceae	0	0	292	0	0	0	0	0	0	0	0	0	0	0	0	0	0	0	0	0	0	56	0	27	29	162	0	46	51	41	0	85	32	71	0	29	0	0	0	0	0	0	0	8	26	11	0	25	42
901c9973bde010c1a5c49023e63cc252:f__Lachnospiraceae	0	0	0	0	0	0	0	0	0	40	0	0	0	0	0	0	0	0	0	0	0	33	0	24	0	0	0	33	0	0	0	28	25	0	0	0	22	23	0	0	0	0	0	16	13	0	17	20	0
0f4a15d85033f63632e910d9603f3918:f__Lachnospiraceae	0	0	0	0	0	0	0	0	0	0	0	0	0	0	0	0	0	0	0	0	0	0	0	0	0	0	0	0	0	0	0	0	0	0	0	0	0	0	0	0	0	0	16	0	0	0	0	0	0
e04cb8c96d35fee0e181a15fc4511d0c:f__Lachnospiraceae	0	0	0	0	0	0	0	0	0	84	0	0	0	0	0	0	0	0	0	0	0	0	0	0	0	0	0	0	0	0	0	0	0	0	0	0	22	50	0	0	58	0	0	7	11	5	0	25	0
61db0bd527e07336202fd0ff4578c042:f__Lachnospiraceae	0	0	0	0	0	0	0	0	0	22	0	0	0	0	0	0	0	0	0	0	0	0	0	0	0	0	0	0	0	0	0	0	0	0	0	0	0	0	0	0	0	0	0	0	0	0	0	0	0
[truncated: 22 more columns]

## Sheet: Fig. 3 Taxonomy Table
Fig. 3: Taxonomy table
ASV	Domain	Phylum	Class	Order	Family	Genus	Species
7b28c20e72c6c95b3e604f0849245770:g__Akkermansia	d__Bacteria	Verrucomicrobiota	Verrucomicrobiae	Verrucomicrobiales	Akkermansiaceae	Akkermansia	g__Akkermansia
ff9d93d7b7e46787568f2d241caeaf3b:g__Pseudomonas	d__Bacteria	Proteobacteria	Gammaproteobacteria	Pseudomonadales	Pseudomonadaceae	Pseudomonas	g__Pseudomonas
f4801b7a68515d9005fa572ee6afdf41:g__Ralstonia	d__Bacteria	Proteobacteria	Gammaproteobacteria	Burkholderiales	Burkholderiaceae	Ralstonia	g__Ralstonia
d46e2205f0c6ecf67b51f83d111c509c:g__Escherichia-Shigella	d__Bacteria	Proteobacteria	Gammaproteobacteria	Enterobacterales	Enterobacteriaceae	Escherichia-Shigella	g__Escherichia-Shigella
4cbfff144d4e7a4e0f4619ed505be070:f__Enterobacteriaceae	d__Bacteria	Proteobacteria	Gammaproteobacteria	Enterobacterales	Enterobacteriaceae	f__Enterobacteriaceae	f__Enterobacteriaceae
3e86e9620a4aceb493a34d5c47723513:f__Enterobacteriaceae	d__Bacteria	Proteobacteria	Gammaproteobacteria	Enterobacterales	Enterobacteriaceae	f__Enterobacteriaceae	f__Enterobacteriaceae
daae43be6cf06991f62a085ba8bff3b6:g__Muribaculaceae	d__Bacteria	Bacteroidota	Bacteroidia	Bacteroidales	Muribaculaceae	Muribaculaceae	g__Muribaculaceae
0e312ccf571e42b05e2a2111df85bd98:g__Muribaculaceae	d__Bacteria	Bacteroidota	Bacteroidia	Bacteroidales	Muribaculaceae	Muribaculaceae	g__Muribaculaceae
76b39e86c95e0c7dd8b9c57b974f6532:g__Bacteroides	d__Bacteria	Bacteroidota	Bacteroidia	Bacteroidales	Bacteroidaceae	Bacteroides	g__Bacteroides
50c1adc394d69456bab0180bd2d25d57:g__Sediminibacterium	d__Bacteria	Bacteroidota	Bacteroidia	Chitinophagales	Chitinophagaceae	Sediminibacterium	g__Sediminibacterium
06538b77450f85903962437f449fa60a:g__Enterorhabdus	d__Bacteria	Actinobacteriota	Coriobacteriia	Coriobacteriales	Eggerthellaceae	Enterorhabdus	g__Enterorhabdus
b18037a224663cf99b188ff37ab195d4:g__Enterorhabdus	d__Bacteria	Actinobacteriota	Coriobacteriia	Coriobacteriales	Eggerthellaceae	Enterorhabdus	g__Enterorhabdus
a9b24370bdb02a8ee91855de7b8b2813:g__Bifidobacterium	d__Bacteria	Actinobacteriota	Actinobacteria	Bifidobacteriales	Bifidobacteriaceae	Bifidobacterium	g__Bifidobacterium
9477d14f8c109bae38f32af89c4c42ee:g__Corynebacterium	d__Bacteria	Actinobacteriota	Actinobacteria	Corynebacteriales	Corynebacteriaceae	Corynebacterium	g__Corynebacterium
49a23fbbd3beefbcc2f10c581bd44d01:g__RF39	d__Bacteria	Firmicutes	Bacilli	RF39	RF39	RF39	g__RF39
ed48afc0cdaf8c5d9801a19cdf95e0b9:g__RF39	d__Bacteria	Firmicutes	Bacilli	RF39	RF39	RF39	g__RF39
9520bccf1741d8490cd863a3a10aba02:g__RF39	d__Bacteria	Firmicutes	Bacilli	RF39	RF39	RF39	g__RF39
e067beeaad3ae7f401b782ffbaafaf51:g__RF39	d__Bacteria	Firmicutes	Bacilli	RF39	RF39	RF39	g__RF39
b6c5f02e95eff5554988164b5a87e5ce:g__RF39	d__Bacteria	Firmicutes	Bacilli	RF39	RF39	RF39	g__RF39
f80f737063601f7f957b2581f9d5524e:g__RF39	d__Bacteria	Firmicutes	Bacilli	RF39	RF39	RF39	g__RF39
ce72009c0c36b5ff547b9a0c89f669ce:g__RF39	d__Bacteria	Firmicutes	Bacilli	RF39	RF39	RF39	g__RF39
3a7da564e6fafad475685e983a9435e8:g__RF39	d__Bacteria	Firmicutes	Bacilli	RF39	RF39	RF39	g__RF39
5fbf02642aa67178b84d734d4f155d88:g__RF39	d__Bacteria	Firmicutes	Bacilli	RF39	RF39	RF39	g__RF39
d314a25b21cfe5a50eda70224e2cc92d:g__RF39	d__Bacteria	Firmicutes	Bacilli	RF39	RF39	RF39	g__RF39
e6241ffe2fa3e3a874f232d6aafd0177:g__RF39	d__Bacteria	Firmicutes	Bacilli	RF39	RF39	RF39	g__RF39
2b18627a290b9ffa6e6332b1a11f66a7:g__RF39	d__Bacteria	Firmicutes	Bacilli	RF39	RF39	RF39	g__RF39
272b51c5b1f9f19f0623c2a53fe10be7:g__RF39	d__Bacteria	Firmicutes	Bacilli	RF39	RF39	RF39	g__RF39
35f3ce6a0ee2829e6ccb193be3c4338b:g__Anaeroplasma	d__Bacteria	Firmicutes	Bacilli	Acholeplasmatales	Acholeplasmataceae	Anaeroplasma	g__Anaeroplasma
b08a8eeb4be911f2408a5b5cba4a083b:g__Fusobacterium	d__Bacteria	Fusobacteriota	Fusobacteriia	Fusobacteriales	Fusobacteriaceae	Fusobacterium	g__Fusobacterium
c38735ecd3c069b30150761460579056:g__Halanaerobium	d__Bacteria	Halanaerobiaeota	Halanaerobiia	Halanaerobiales	Halanaerobiaceae	Halanaerobium	g__Halanaerobium
3abae39e94cf51920aec2b9fb42b53a9:g__Family_XIII_UCG-001	d__Bacteria	Firmicutes	Clostridia	Peptostreptococcales-Tissierellales	Anaerovoracaceae	Family_XIII_UCG-001	g__Family_XIII_UCG-001
b2224d09fb56fffb7949a37935a5b572:g__Family_XIII_AD3011_group	d__Bacteria	Firmicutes	Clostridia	Peptostreptococcales-Tissierellales	Anaerovoracaceae	Family_XIII_AD3011_group	g__Family_XIII_AD3011_group
a828d86ae6b1ae29eea5092499bc99df:g__[Eubacterium]_brachy_group	d__Bacteria	Firmicutes	Clostridia	Peptostreptococcales-Tissierellales	Anaerovoracaceae	[Eubacterium]_brachy_group	g__[Eubacterium]_brachy_group
f44404ea806c18f6b05b7cbb4f3e5fd2:g__Romboutsia	d__Bacteria	Firmicutes	Clostridia	Peptostreptococcales-Tissierellales	Peptostreptococcaceae	Romboutsia	g__Romboutsia
8d703908c09c7cb0da2a4398dd74f9f8:g__Terrisporobacter	d__Bacteria	Firmicutes	Clostridia	Peptostreptococcales-Tissierellales	Peptostreptococcaceae	Terrisporobacter	g__Terrisporobacter
99bccd58aaeb00f98e22add40be6e36b:g__Clostridioides	d__Bacteria	Firmicutes	Clostridia	Peptostreptococcales-Tissierellales	Peptostreptococcaceae	Clostridioides	g__Clostridioides
6116fd7dc95407952dfa6a8cad835556:f__Erysipelatoclostridiaceae	d__Bacteria	Firmicutes	Bacilli	Erysipelotrichales	Erysipelatoclostridiaceae	f__Erysipelatoclostridiaceae	f__Erysipelatoclostridiaceae
45b76e49b6500d8d245c2f27f6fbb143:g__Erysipelatoclostridium	d__Bacteria	Firmicutes	Bacilli	Erysipelotrichales	Erysipelatoclostridiaceae	Erysipelatoclostridium	g__Erysipelatoclostridium
557cdafb4838e314885ddb4c7a177d13:g__Erysipelatoclostridium	d__Bacteria	Firmicutes	Bacilli	Erysipelotrichales	Erysipelatoclostridiaceae	Erysipelatoclostridium	g__Erysipelatoclostridium
b0393e75df8338f8224463cb1b34efbd:g__uncultured	d__Bacteria	Firmicutes	Bacilli	Erysipelotrichales	Erysipelotrichaceae	uncultured	g__uncultured
97d033725a3fcb0e6b0f9554365d4e0f:g__Erysipelotrichaceae	d__Bacteria	Firmicutes	Bacilli	Erysipelotrichales	Erysipelotrichaceae	Erysipelotrichaceae	g__Erysipelotrichaceae
85781f76fdd51f1cea0eab36c8b76a12:f__Erysipelotrichaceae	d__Bacteria	Firmicutes	Bacilli	Erysipelotrichales	Erysipelotrichaceae	f__Erysipelotrichaceae	f__Erysipelotrichaceae
e9c22dfef2d86bac6ebbd63be98cea5a:g__Dubosiella	d__Bacteria	Firmicutes	Bacilli	Erysipelotrichales	Erysipelotrichaceae	Dubosiella	g__Dubosiella
940c5c7f5d291961c87dd25da8580e29:g__Faecalibaculum	d__Bacteria	Firmicutes	Bacilli	Erysipelotrichales	Erysipelotrichaceae	Faecalibaculum	g__Faecalibaculum
fd496fd32dc8c08ade2e8b6c9d8ee13d:g__Streptococcus	d__Bacteria	Firmicutes	Bacilli	Lactobacillales	Streptococcaceae	Streptococcus	g__Streptococcus
581a55014641e1cd55cdc272c0365a28:g__Limosilactobacillus	d__Bacteria	Firmicutes	Bacilli	Lactobacillales	Lactobacillaceae	Limosilactobacillus	g__Limosilactobacillus
653f5552cb00dcc6550344dc70c9fd57:g__Secundilactobacillus	d__Bacteria	Firmicutes	Bacilli	Lactobacillales	Lactobacillaceae	Secundilactobacillus	g__Secundilactobacillus
95fdd816723ca482a5caba10bea171c8:g__Ligilactobacillus	d__Bacteria	Firmicutes	Bacilli	Lactobacillales	Lactobacillaceae	Ligilactobacillus	g__Ligilactobacillus
8ae8eeaf36be06c303cfa30fd52c22e7:g__Ligilactobacillus	d__Bacteria	Firmicutes	Bacilli	Lactobacillales	Lactobacillaceae	Ligilactobacillus	g__Ligilactobacillus
1df48441b5bd28c5e2ad34d19d4a8f20:g__Ligilactobacillus	d__Bacteria	Firmicutes	Bacilli	Lactobacillales	Lactobacillaceae	Ligilactobacillus	g__Ligilactobacillus
16e583c881a0a5a92259fa8d285e4b97:g__Ligilactobacillus	d__Bacteria	Firmicutes	Bacilli	Lactobacillales	Lactobacillaceae	Ligilactobacillus	g__Ligilactobacillus
0df6c802966e8670279671824da4f10a:f__Lactobacillaceae	d__Bacteria	Firmicutes	Bacilli	Lactobacillales	Lactobacillaceae	f__Lactobacillaceae	f__Lactobacillaceae
772ab6e8f071885c6bbfc02f8b660336:g__Lactobacillus	d__Bacteria	Firmicutes	Bacilli	Lactobacillales	Lactobacillaceae	Lactobacillus	g__Lactobacillus
423351d5ec0bccd19ee8a5a9605135b2:g__Paenibacillus	d__Bacteria	Firmicutes	Bacilli	Paenibacillales	Paenibacillaceae	Paenibacillus	g__Paenibacillus
df877970020e6887ddc2e536972d03ef:g__Paenibacillus	d__Bacteria	Firmicutes	Bacilli	Paenibacillales	Paenibacillaceae	Paenibacillus	g__Paenibacillus
a4cbe987942964b584e95e4efab6a176:g__Bacillus	d__Bacteria	Firmicutes	Bacilli	Bacillales	Bacillaceae	Bacillus	g__Bacillus
b383a0f98e44fe8a7452ebf944105c48:g__Bacillus	d__Bacteria	Firmicutes	Bacilli	Bacillales	Bacillaceae	Bacillus	g__Bacillus
fd3e2e9f31e20f19b2696a8153f674fb:g__Sporosarcina	d__Bacteria	Firmicutes	Bacilli	Bacillales	Planococcaceae	Sporosarcina	g__Sporosarcina
df0e3d38eec730326754d8c17a8b8efe:g__Turicibacter	d__Bacteria	Firmicutes	Bacilli	Erysipelotrichales	Erysipelotrichaceae	Turicibacter	g__Turicibacter
65d43491988bfe557da4d86a5ba25dae:g__Staphylococcus	d__Bacteria	Firmicutes	Bacilli	Staphylococcales	Staphylococcaceae	Staphylococcus	g__Staphylococcus
922d33a2963d3e87a3d4df6b82371235:g__Staphylococcus	d__Bacteria	Firmicutes	Bacilli	Staphylococcales	Staphylococcaceae	Staphylococcus	g__Staphylococcus
fb466b8ed3e9b801793c7cff0ad0bfa3:g__Nosocomiicoccus	d__Bacteria	Firmicutes	Bacilli	Staphylococcales	Staphylococcaceae	Nosocomiicoccus	g__Nosocomiicoccus
7b9c8d4a1896d84d92ab4820edd025a6:g__Staphylococcaceae	d__Bacteria	Firmicutes	Bacilli	Staphylococcales	Staphylococcaceae	Staphylococcaceae	g__Staphylococcaceae
9908fffab7ed4f3bec44cda2f5084d49:g__Enterococcus	d__Bacteria	Firmicutes	Bacilli	Lactobacillales	Enterococcaceae	Enterococcus	g__Enterococcus
8ae518dbb29595b3f79214be0b589066:g__Listeria	d__Bacteria	Firmicutes	Bacilli	Lactobacillales	Listeriaceae	Listeria	g__Listeria
f1b5d72cafaaea7b61c531cb90452d9c:g__uncultured	d__Bacteria	Firmicutes	Clostridia	Peptococcales	Peptococcaceae	uncultured	g__uncultured
ca098f913f44b468bd64f5a4d7b8f124:g__Clostridium_sensu_stricto_1	d__Bacteria	Firmicutes	Clostridia	Clostridiales	Clostridiaceae	Clostridium_sensu_stricto_1	g__Clostridium_sensu_stricto_1
721bbde09abf2f51fc7d8caeab5b22f1:g__Clostridium_sensu_stricto_1	d__Bacteria	Firmicutes	Clostridia	Clostridiales	Clostridiaceae	Clostridium_sensu_stricto_1	g__Clostridium_sensu_stricto_1
dd0a80172ef5bcadc1189350b1aee45d:g__Clostridium_sensu_stricto_1	d__Bacteria	Firmicutes	Clostridia	Clostridiales	Clostridiaceae	Clostridium_sensu_stricto_1	g__Clostridium_sensu_stricto_1
5b9305abe9131ab077f971551c108db7:g__Clostridia_vadinBB60_group	d__Bacteria	Firmicutes	Clostridia	Clostridia_vadinBB60_group	Clostridia_vadinBB60_group	Clostridia_vadinBB60_group	g__Clostridia_vadinBB60_group
fe9a3e2c5c45bec637506a2ae1eb243c:g__Clostridia_vadinBB60_group	d__Bacteria	Firmicutes	Clostridia	Clostridia_vadinBB60_group	Clostridia_vadinBB60_group	Clostridia_vadinBB60_group	g__Clostridia_vadinBB60_group
4115cd19d50e5a6b8550c3a1f9a6c75e:g__Clostridia_vadinBB60_group	d__Bacteria	Firmicutes	Clostridia	Clostridia_vadinBB60_group	Clostridia_vadinBB60_group	Clostridia_vadinBB60_group	g__Clostridia_vadinBB60_group
8ee89f151c34530344deec07ac9bee81:g__Clostridia_vadinBB60_group	d__Bacteria	Firmicutes	Clostridia	Clostridia_vadinBB60_group	Clostridia_vadinBB60_group	Clostridia_vadinBB60_group	g__Clostridia_vadinBB60_group
3c01540f689ab74dc5d2346cebc1f09c:g__Clostridia_vadinBB60_group	d__Bacteria	Firmicutes	Clostridia	Clostridia_vadinBB60_group	Clostridia_vadinBB60_group	Clostridia_vadinBB60_group	g__Clostridia_vadinBB60_group
85c902d02faa7542bbb97dc6bae04808:g__Clostridia_vadinBB60_group	d__Bacteria	Firmicutes	Clostridia	Clostridia_vadinBB60_group	Clostridia_vadinBB60_group	Clostridia_vadinBB60_group	g__Clostridia_vadinBB60_group
04551d3323a786ff624839f426ede82d:c__Clostridia	d__Bacteria	Firmicutes	Clostridia	c__Clostridia	c__Clostridia	c__Clostridia	c__Clostridia
1e497e1ac49d920ea0cdd51644f96fcf:g__Clostridia_vadinBB60_group	d__Bacteria	Firmicutes	Clostridia	Clostridia_vadinBB60_group	Clostridia_vadinBB60_group	Clostridia_vadinBB60_group	g__Clostridia_vadinBB60_group
8b112a3d78d318b40b46b3880a5ac5ce:g__Clostridia_vadinBB60_group	d__Bacteria	Firmicutes	Clostridia	Clostridia_vadinBB60_group	Clostridia_vadinBB60_group	Clostridia_vadinBB60_group	g__Clostridia_vadinBB60_group
5e18094f37d33836726fabc09f8e46fc:g__Clostridia_vadinBB60_group	d__Bacteria	Firmicutes	Clostridia	Clostridia_vadinBB60_group	Clostridia_vadinBB60_group	Clostridia_vadinBB60_group	g__Clostridia_vadinBB60_group
3468e2a610f30cb3f84ce4c71fc13e77:g__Clostridia_vadinBB60_group	d__Bacteria	Firmicutes	Clostridia	Clostridia_vadinBB60_group	Clostridia_vadinBB60_group	Clostridia_vadinBB60_group	g__Clostridia_vadinBB60_group
13cd5efabab73bf76a81a5da66f96b52:g__Clostridia_vadinBB60_group	d__Bacteria	Firmicutes	Clostridia	Clostridia_vadinBB60_group	Clostridia_vadinBB60_group	Clostridia_vadinBB60_group	g__Clostridia_vadinBB60_group
d23bbe506e4ded19e9dd017b65275bab:g__uncultured	d__Bacteria	Firmicutes	Clostridia	Christensenellales	Christensenellaceae	uncultured	g__uncultured
e62cde072af98797ac822571d2542769:g__uncultured	d__Bacteria	Firmicutes	Clostridia	Christensenellales	Christensenellaceae	uncultured	g__uncultured
65564efafb80060ef155c05105b8ed0b:g__Defluviitaleaceae_UCG-011	d__Bacteria	Firmicutes	Clostridia	Lachnospirales	Defluviitaleaceae	Defluviitaleaceae_UCG-011	g__Defluviitaleaceae_UCG-011
7799200040e84123975fe96a93db4500:g__Tyzzerella	d__Bacteria	Firmicutes	Clostridia	Lachnospirales	Lachnospiraceae	Tyzzerella	g__Tyzzerella
dc995097392d61c3d5cf0883006503de:g__Tyzzerella	d__Bacteria	Firmicutes	Clostridia	Lachnospirales	Lachnospiraceae	Tyzzerella	g__Tyzzerella
e5ee1d85ad16f8c94333754ffe9430ff:g__Tuzzerella	d__Bacteria	Firmicutes	Clostridia	Lachnospirales	Lachnospiraceae	Tuzzerella	g__Tuzzerella
2197e3c697e9c1427ae1c3277d3c71f9:g__ASF356	d__Bacteria	Firmicutes	Clostridia	Lachnospirales	Lachnospiraceae	ASF356	g__ASF356
85db0d60e8985f5dd02b1b3c10e2c371:g__ASF356	d__Bacteria	Firmicutes	Clostridia	Lachnospirales	Lachnospiraceae	ASF356	g__ASF356
98063b5163ea2e630cf0c0c474fab37a:g__uncultured	d__Bacteria	Firmicutes	Clostridia	Oscillospirales	Ruminococcaceae	uncultured	g__uncultured
8670fe90bab6cfb5f737407248edc049:g__Incertae_Sedis	d__Bacteria	Firmicutes	Clostridia	Oscillospirales	Ruminococcaceae	Incertae_Sedis	g__Incertae_Sedis
3f574a1c6ddd83e13a9f0c0d99628511:f__Ruminococcaceae	d__Bacteria	Firmicutes	Clostridia	Oscillospirales	Ruminococcaceae	f__Ruminococcaceae	f__Ruminococcaceae
621c47eba23ae9c542cbea58e92ff9b2:g__Incertae_Sedis	d__Bacteria	Firmicutes	Clostridia	Oscillospirales	Ruminococcaceae	Incertae_Sedis	g__Incertae_Sedis
4f234722e5011840e4f72bf4cc055083:g__Incertae_Sedis	d__Bacteria	Firmicutes	Clostridia	Oscillospirales	Ruminococcaceae	Incertae_Sedis	g__Incertae_Sedis
9f4373f8c06d8d3224c4a427ef0d8b24:g__Incertae_Sedis	d__Bacteria	Firmicutes	Clostridia	Oscillospirales	Ruminococcaceae	Incertae_Sedis	g__Incertae_Sedis
2a89717b521dc276ae1bd08090909dc4:g__Incertae_Sedis	d__Bacteria	Firmicutes	Clostridia	Oscillospirales	Ruminococcaceae	Incertae_Sedis	g__Incertae_Sedis
303a7154d796227f169b54201738c2ac:g__Incertae_Sedis	d__Bacteria	Firmicutes	Clostridia	Oscillospirales	Ruminococcaceae	Incertae_Sedis	g__Incertae_Sedis
32e9417cb190bf16eda8bd57ebb8debf:g__Faecalibacterium	d__Bacteria	Firmicutes	Clostridia	Oscillospirales	Ruminococcaceae	Faecalibacterium	g__Faecalibacterium
e5d55481f7455ae8a4620451dc7ac39a:g__Ruminococcus	d__Bacteria	Firmicutes	Clostridia	Oscillospirales	Ruminococcaceae	Ruminococcus	g__Ruminococcus
405600e715167b5f59ca7a6438a970e2:g__Ruminococcus	d__Bacteria	Firmicutes	Clostridia	Oscillospirales	Ruminococcaceae	Ruminococcus	g__Ruminococcus
b9ed1a2c86edb972db7742981e6901da:o__Oscillospirales	d__Bacteria	Firmicutes	Clostridia	Oscillospirales	o__Oscillospirales	o__Oscillospirales	o__Oscillospirales
4ac5de6617d5b4d5201a8d2d98c785e7:f__Ruminococcaceae	d__Bacteria	Firmicutes	Clostridia	Oscillospirales	Ruminococcaceae	f__Ruminococcaceae	f__Ruminococcaceae
b2097d12843899152a99e4faeb92e3e6:f__Ruminococcaceae	d__Bacteria	Firmicutes	Clostridia	Oscillospirales	Ruminococcaceae	f__Ruminococcaceae	f__Ruminococcaceae
d85f7c80c1ad16d5903ce9d78ade5916:f__Ruminococcaceae	d__Bacteria	Firmicutes	Clostridia	Oscillospirales	Ruminococcaceae	f__Ruminococcaceae	f__Ruminococcaceae
15615a52b57a5edac2ccd38013dda6ec:f__Ruminococcaceae	d__Bacteria	Firmicutes	Clostridia	Oscillospirales	Ruminococcaceae	f__Ruminococcaceae	f__Ruminococcaceae
cd8d2ddb88bbe44dfa61a34dfd244b0b:f__Ruminococcaceae	d__Bacteria	Firmicutes	Clostridia	Oscillospirales	Ruminococcaceae	f__Ruminococcaceae	f__Ruminococcaceae
244b4f211e30c438c80296f0d6729dc4:f__Ruminococcaceae	d__Bacteria	Firmicutes	Clostridia	Oscillospirales	Ruminococcaceae	f__Ruminococcaceae	f__Ruminococcaceae
d925f54f2129619db22eb998d6021440:g__Anaerotruncus	d__Bacteria	Firmicutes	Clostridia	Oscillospirales	Ruminococcaceae	Anaerotruncus	g__Anaerotruncus
0f2a5acc53e55f2c9f0c7409421dc5a0:g__Anaerotruncus	d__Bacteria	Firmicutes	Clostridia	Oscillospirales	Ruminococcaceae	Anaerotruncus	g__Anaerotruncus
731f05b0a2cd5a295eed1bf67823ec44:g__[Eubacterium]_siraeum_group	d__Bacteria	Firmicutes	Clostridia	Oscillospirales	Ruminococcaceae	[Eubacterium]_siraeum_group	g__[Eubacterium]_siraeum_group
4a18a72af06424cd6600b6f548ea8f05:g__Ruminococcaceae	d__Bacteria	Firmicutes	Clostridia	Oscillospirales	Ruminococcaceae	Ruminococcaceae	g__Ruminococcaceae
b5abe602a385729dc7f9daaf7f37bd17:g__Ruminococcaceae	d__Bacteria	Firmicutes	Clostridia	Oscillospirales	Ruminococcaceae	Ruminococcaceae	g__Ruminococcaceae
446b888f8119b56e60b68ad01e3dd288:g__[Eubacterium]_coprostanoligenes_group	d__Bacteria	Firmicutes	Clostridia	Oscillospirales	[Eubacterium]_coprostanoligenes_group	[Eubacterium]_coprostanoligenes_group	g__[Eubacterium]_coprostanoligenes_group
9cbf794b9c89435874fce22eba240120:g__[Eubacterium]_coprostanoligenes_group	d__Bacteria	Firmicutes	Clostridia	Oscillospirales	[Eubacterium]_coprostanoligenes_group	[Eubacterium]_coprostanoligenes_group	g__[Eubacterium]_coprostanoligenes_group
99ee92e36a3bfda54437f2370facd8c8:g__Butyricicoccus	d__Bacteria	Firmicutes	Clostridia	Oscillospirales	Butyricicoccaceae	Butyricicoccus	g__Butyricicoccus
870c2e3e8ebeb830c2d64ee56078f58b:g__UCG-005	d__Bacteria	Firmicutes	Clostridia	Oscillospirales	Oscillospiraceae	UCG-005	g__UCG-005
3e0a5c3c45d702a53a3d2de195e4db33:g__Monoglobus	d__Bacteria	Firmicutes	Clostridia	Monoglobales	Monoglobaceae	Monoglobus	g__Monoglobus
dca5bc29c8ae92cee48c6ec73347a13b:g__Monoglobus	d__Bacteria	Firmicutes	Clostridia	Monoglobales	Monoglobaceae	Monoglobus	g__Monoglobus
2747bd94a19fbfa82f1e90e326d2f100:g__Monoglobus	d__Bacteria	Firmicutes	Clostridia	Monoglobales	Monoglobaceae	Monoglobus	g__Monoglobus
4066e07db1bae989fd02d771401e3b09:g__UCG-005	d__Bacteria	Firmicutes	Clostridia	Oscillospirales	Oscillospiraceae	UCG-005	g__UCG-005
920a4d1a3e7643a60851fd9c292f5b09:g__Oscillibacter	d__Bacteria	Firmicutes	Clostridia	Oscillospirales	Oscillospiraceae	Oscillibacter	g__Oscillibacter
6a8118b17d1d40cf877db24449ceb616:g__Oscillibacter	d__Bacteria	Firmicutes	Clostridia	Oscillospirales	Oscillospiraceae	Oscillibacter	g__Oscillibacter
c2cd6f99655915682fbe061583f8b578:g__Oscillibacter	d__Bacteria	Firmicutes	Clostridia	Oscillospirales	Oscillospiraceae	Oscillibacter	g__Oscillibacter
401e9cda8dd173db76e03cfe30f2274e:g__Oscillibacter	d__Bacteria	Firmicutes	Clostridia	Oscillospirales	Oscillospiraceae	Oscillibacter	g__Oscillibacter
c803726dac1aad6846d209e915cea275:g__Oscillibacter	d__Bacteria	Firmicutes	Clostridia	Oscillospirales	Oscillospiraceae	Oscillibacter	g__Oscillibacter
7376eb30d4a59d2e35c4a558fa824a08:f__Oscillospiraceae	d__Bacteria	Firmicutes	Clostridia	Oscillospirales	Oscillospiraceae	f__Oscillospiraceae	f__Oscillospiraceae
8da18b476b64f6f053647455b6890f80:g__Oscillibacter	d__Bacteria	Firmicutes	Clostridia	Oscillospirales	Oscillospiraceae	Oscillibacter	g__Oscillibacter
26ee5cc033fe90d66abb46599510136d:g__Oscillibacter	d__Bacteria	Firmicutes	Clostridia	Oscillospirales	Oscillospiraceae	Oscillibacter	g__Oscillibacter
b454c56ae7923cac07b03196d8b77304:f__Oscillospiraceae	d__Bacteria	Firmicutes	Clostridia	Oscillospirales	Oscillospiraceae	f__Oscillospiraceae	f__Oscillospiraceae
924ab5cb47309a83e71d60320378d194:f__Oscillospiraceae	d__Bacteria	Firmicutes	Clostridia	Oscillospirales	Oscillospiraceae	f__Oscillospiraceae	f__Oscillospiraceae
ce78414357068359ddae6a47b6592a08:f__Oscillospiraceae	d__Bacteria	Firmicutes	Clostridia	Oscillospirales	Oscillospiraceae	f__Oscillospiraceae	f__Oscillospiraceae
b472c8e4f9b5ee3ae9ec84a3a7c4e63b:f__Oscillospiraceae	d__Bacteria	Firmicutes	Clostridia	Oscillospirales	Oscillospiraceae	f__Oscillospiraceae	f__Oscillospiraceae
bf34422106e5974ddf75216e2c05273c:g__uncultured	d__Bacteria	Firmicutes	Clostridia	Oscillospirales	Oscillospiraceae	uncultured	g__uncultured
851bd80d021dcf4e9f3f11e95310927c:g__uncultured	d__Bacteria	Firmicutes	Clostridia	Oscillospirales	Oscillospiraceae	uncultured	g__uncultured
885af48524af5ccac2ffcff5abf6c1f9:f__Oscillospiraceae	d__Bacteria	Firmicutes	Clostridia	Oscillospirales	Oscillospiraceae	f__Oscillospiraceae	f__Oscillospiraceae
7215e6796de3e835c8879da79b1b708d:f__Oscillospiraceae	d__Bacteria	Firmicutes	Clostridia	Oscillospirales	Oscillospiraceae	f__Oscillospiraceae	f__Oscillospiraceae
20ac30224f0d6923615fbc03ac84563f:g__Colidextribacter	d__Bacteria	Firmicutes	Clostridia	Oscillospirales	Oscillospiraceae	Colidextribacter	g__Colidextribacter
f3e9d78daeea42d345080748e31ae3dd:g__Colidextribacter	d__Bacteria	Firmicutes	Clostridia	Oscillospirales	Oscillospiraceae	Colidextribacter	g__Colidextribacter
6934a2f8ab07aed3f69fb7d436791b76:g__Colidextribacter	d__Bacteria	Firmicutes	Clostridia	Oscillospirales	Oscillospiraceae	Colidextribacter	g__Colidextribacter
7807a7c66b7e44dcda14bb67b2e6a4b4:g__Colidextribacter	d__Bacteria	Firmicutes	Clostridia	Oscillospirales	Oscillospiraceae	Colidextribacter	g__Colidextribacter
2da1d8b70c0fd4c6ef0984f3af0a533b:g__Colidextribacter	d__Bacteria	Firmicutes	Clostridia	Oscillospirales	Oscillospiraceae	Colidextribacter	g__Colidextribacter
958d78a02bef69a795806f97adb117ea:g__Colidextribacter	d__Bacteria	Firmicutes	Clostridia	Oscillospirales	Oscillospiraceae	Colidextribacter	g__Colidextribacter
805c0959b90cd47bb52d9f6571c5fb6a:g__Colidextribacter	d__Bacteria	Firmicutes	Clostridia	Oscillospirales	Oscillospiraceae	Colidextribacter	g__Colidextribacter
48120f2d28136884787660eb4953652a:g__Intestinimonas	d__Bacteria	Firmicutes	Clostridia	Oscillospirales	Oscillospiraceae	Intestinimonas	g__Intestinimonas
cc82a5a0b284dea47583c8afa5a99755:f__Oscillospiraceae	d__Bacteria	Firmicutes	Clostridia	Oscillospirales	Oscillospiraceae	f__Oscillospiraceae	f__Oscillospiraceae
840320d7f6d7e9149a050f538af0f1f2:f__Oscillospiraceae	d__Bacteria	Firmicutes	Clostridia	Oscillospirales	Oscillospiraceae	f__Oscillospiraceae	f__Oscillospiraceae
14e78619269b8c45554ab4a8ddf2f22c:f__Oscillospiraceae	d__Bacteria	Firmicutes	Clostridia	Oscillospirales	Oscillospiraceae	f__Oscillospiraceae	f__Oscillospiraceae
ecb3759e804e8c86d9fb0de817207fe9:f__Oscillospiraceae	d__Bacteria	Firmicutes	Clostridia	Oscillospirales	Oscillospiraceae	f__Oscillospiraceae	f__Oscillospiraceae
f9f60c2b7142924f5bf6369037234212:f__Oscillospiraceae	d__Bacteria	Firmicutes	Clostridia	Oscillospirales	Oscillospiraceae	f__Oscillospiraceae	f__Oscillospiraceae
7d518e827d9d6a525a3c1d4b64bdc73c:f__Oscillospiraceae	d__Bacteria	Firmicutes	Clostridia	Oscillospirales	Oscillospiraceae	f__Oscillospiraceae	f__Oscillospiraceae
ee92daa238d9b91f85aef29b32ee15c0:g__UCG-010	d__Bacteria	Firmicutes	Clostridia	Oscillospirales	UCG-010	UCG-010	g__UCG-010
484f362cffbe754445394334e80b1a97:g__UCG-010	d__Bacteria	Firmicutes	Clostridia	Oscillospirales	UCG-010	UCG-010	g__UCG-010
12470c486f558c083c46b45408cae9c6:g__UCG-009	d__Bacteria	Firmicutes	Clostridia	Oscillospirales	Butyricicoccaceae	UCG-009	g__UCG-009
ee766857ab5fc018ac26632146bc90e1:f__Oscillospiraceae	d__Bacteria	Firmicutes	Clostridia	Oscillospirales	Oscillospiraceae	f__Oscillospiraceae	f__Oscillospiraceae
30598f0d14cb4af2c3150ebb17667b95:g__Clostridia_UCG-014	d__Bacteria	Firmicutes	Clostridia	Clostridia_UCG-014	Clostridia_UCG-014	Clostridia_UCG-014	g__Clostridia_UCG-014
71388bf0952df19a8fad5f1bfa9d8c43:g__Clostridia_UCG-014	d__Bacteria	Firmicutes	Clostridia	Clostridia_UCG-014	Clostridia_UCG-014	Clostridia_UCG-014	g__Clostridia_UCG-014
934dcdcb25ead801df5ed7b7c9f1477b:g__Clostridia_UCG-014	d__Bacteria	Firmicutes	Clostridia	Clostridia_UCG-014	Clostridia_UCG-014	Clostridia_UCG-014	g__Clostridia_UCG-014
c5e5fd5c9af649aec207b86dee76d5f3:g__Clostridia_UCG-014	d__Bacteria	Firmicutes	Clostridia	Clostridia_UCG-014	Clostridia_UCG-014	Clostridia_UCG-014	g__Clostridia_UCG-014
bf8b632bb810c7e26b5a8902838e05ff:g__Clostridia_UCG-014	d__Bacteria	Firmicutes	Clostridia	Clostridia_UCG-014	Clostridia_UCG-014	Clostridia_UCG-014	g__Clostridia_UCG-014
afe0ac6de2751fbddc2451d9c23dd457:g__Clostridia_UCG-014	d__Bacteria	Firmicutes	Clostridia	Clostridia_UCG-014	Clostridia_UCG-014	Clostridia_UCG-014	g__Clostridia_UCG-014
9ae4c873b9b32bdae76d395205bbf6e6:g__Clostridia_UCG-014	d__Bacteria	Firmicutes	Clostridia	Clostridia_UCG-014	Clostridia_UCG-014	Clostridia_UCG-014	g__Clostridia_UCG-014
439c0b1b24a1903e711a8a171cbbe830:g__Clostridia_UCG-014	d__Bacteria	Firmicutes	Clostridia	Clostridia_UCG-014	Clostridia_UCG-014	Clostridia_UCG-014	g__Clostridia_UCG-014
12691e42e5f8f917a8ca55e38670afdd:g__Clostridia_UCG-014	d__Bacteria	Firmicutes	Clostridia	Clostridia_UCG-014	Clostridia_UCG-014	Clostridia_UCG-014	g__Clostridia_UCG-014
eb51a6482b09f0c5962e362d2d23abb9:g__Clostridia_UCG-014	d__Bacteria	Firmicutes	Clostridia	Clostridia_UCG-014	Clostridia_UCG-014	Clostridia_UCG-014	g__Clostridia_UCG-014
c8e34bb10306cd8cc72e42eb1313b7c8:g__Clostridia_UCG-014	d__Bacteria	Firmicutes	Clostridia	Clostridia_UCG-014	Clostridia_UCG-014	Clostridia_UCG-014	g__Clostridia_UCG-014
4f217ac9c52a8862fe880a7fc084d7d4:g__Clostridia_UCG-014	d__Bacteria	Firmicutes	Clostridia	Clostridia_UCG-014	Clostridia_UCG-014	Clostridia_UCG-014	g__Clostridia_UCG-014
da27677418ede8c2b31f3e2a536d4976:g__Clostridia_UCG-014	d__Bacteria	Firmicutes	Clostridia	Clostridia_UCG-014	Clostridia_UCG-014	Clostridia_UCG-014	g__Clostridia_UCG-014
0fde62806e4413be1846e836dba2c786:g__Clostridia_UCG-014	d__Bacteria	Firmicutes	Clostridia	Clostridia_UCG-014	Clostridia_UCG-014	Clostridia_UCG-014	g__Clostridia_UCG-014
2bd5e1857ce4f841e0d45aa27ea09fa4:g__Clostridia_UCG-014	d__Bacteria	Firmicutes	Clostridia	Clostridia_UCG-014	Clostridia_UCG-014	Clostridia_UCG-014	g__Clostridia_UCG-014
a5faeece1c68bd08aa25830205c7bb76:g__Clostridia_UCG-014	d__Bacteria	Firmicutes	Clostridia	Clostridia_UCG-014	Clostridia_UCG-014	Clostridia_UCG-014	g__Clostridia_UCG-014
3e9e6197d0866ceeaa0d19f676601a4a:g__Clostridia_UCG-014	d__Bacteria	Firmicutes	Clostridia	Clostridia_UCG-014	Clostridia_UCG-014	Clostridia_UCG-014	g__Clostridia_UCG-014
0eb0c9f42a339355c75e3eaa920ca253:g__Clostridia_UCG-014	d__Bacteria	Firmicutes	Clostridia	Clostridia_UCG-014	Clostridia_UCG-014	Clostridia_UCG-014	g__Clostridia_UCG-014
1a98067ddcbc9c8b9b47f010bfb31949:g__Clostridia_UCG-014	d__Bacteria	Firmicutes	Clostridia	Clostridia_UCG-014	Clostridia_UCG-014	Clostridia_UCG-014	g__Clostridia_UCG-014
d60f301b7a949b89d4ab416fd6023373:g__Clostridia_UCG-014	d__Bacteria	Firmicutes	Clostridia	Clostridia_UCG-014	Clostridia_UCG-014	Clostridia_UCG-014	g__Clostridia_UCG-014
01a2d99629204c9a28d82e0a091fc01a:g__Clostridia_UCG-014	d__Bacteria	Firmicutes	Clostridia	Clostridia_UCG-014	Clostridia_UCG-014	Clostridia_UCG-014	g__Clostridia_UCG-014
19cb318d7b893544df2e7631da4b77ca:g__Clostridia_UCG-014	d__Bacteria	Firmicutes	Clostridia	Clostridia_UCG-014	Clostridia_UCG-014	Clostridia_UCG-014	g__Clostridia_UCG-014
9e9a1d0b80c0d0fd810a4373f5673994:g__Clostridia_UCG-014	d__Bacteria	Firmicutes	Clostridia	Clostridia_UCG-014	Clostridia_UCG-014	Clostridia_UCG-014	g__Clostridia_UCG-014
d5f4e724b7fd8b007ef230dbd43c7a3c:g__Clostridia_UCG-014	d__Bacteria	Firmicutes	Clostridia	Clostridia_UCG-014	Clostridia_UCG-014	Clostridia_UCG-014	g__Clostridia_UCG-014
0f276b28ea3ba352f6fd667c1e298c38:g__Clostridia_UCG-014	d__Bacteria	Firmicutes	Clostridia	Clostridia_UCG-014	Clostridia_UCG-014	Clostridia_UCG-014	g__Clostridia_UCG-014
23b320923349ef590f9be99fe3cfe3ec:g__Clostridia_UCG-014	d__Bacteria	Firmicutes	Clostridia	Clostridia_UCG-014	Clostridia_UCG-014	Clostridia_UCG-014	g__Clostridia_UCG-014
6312bde5ed1bda468089673f268466fb:g__Clostridia_UCG-014	d__Bacteria	Firmicutes	Clostridia	Clostridia_UCG-014	Clostridia_UCG-014	Clostridia_UCG-014	g__Clostridia_UCG-014
fab19e407fc7d0aa7929a7eae23d8b53:g__Clostridia_UCG-014	d__Bacteria	Firmicutes	Clostridia	Clostridia_UCG-014	Clostridia_UCG-014	Clostridia_UCG-014	g__Clostridia_UCG-014
4eb53a520f214f1caa432f16967223c8:g__[Eubacterium]_xylanophilum_group	d__Bacteria	Firmicutes	Clostridia	Lachnospirales	Lachnospiraceae	[Eubacterium]_xylanophilum_group	g__[Eubacterium]_xylanophilum_group
3d2cd874a4eea35af603ca0c0c25c89f:g__[Eubacterium]_xylanophilum_group	d__Bacteria	Firmicutes	Clostridia	Lachnospirales	Lachnospiraceae	[Eubacterium]_xylanophilum_group	g__[Eubacterium]_xylanophilum_group
c3e8496b70f7341450e298f29c5fa4e5:g__[Eubacterium]_xylanophilum_group	d__Bacteria	Firmicutes	Clostridia	Lachnospirales	Lachnospiraceae	[Eubacterium]_xylanophilum_group	g__[Eubacterium]_xylanophilum_group
31fd9079716dfd77450302c910161113:g__[Eubacterium]_xylanophilum_group	d__Bacteria	Firmicutes	Clostridia	Lachnospirales	Lachnospiraceae	[Eubacterium]_xylanophilum_group	g__[Eubacterium]_xylanophilum_group
03d1db1ccc574034f8242e94d57eca3b:f__Lachnospiraceae	d__Bacteria	Firmicutes	Clostridia	Lachnospirales	Lachnospiraceae	f__Lachnospiraceae	f__Lachnospiraceae
f30c976bd39acbbfc8564c7beba4b875:f__Lachnospiraceae	d__Bacteria	Firmicutes	Clostridia	Lachnospirales	Lachnospiraceae	f__Lachnospiraceae	f__Lachnospiraceae
6b58eab3efa3d8fc502c99815d19e932:f__Lachnospiraceae	d__Bacteria	Firmicutes	Clostridia	Lachnospirales	Lachnospiraceae	f__Lachnospiraceae	f__Lachnospiraceae
fcc84f75257e928f79853e39bb2c6d23:f__Lachnospiraceae	d__Bacteria	Firmicutes	Clostridia	Lachnospirales	Lachnospiraceae	f__Lachnospiraceae	f__Lachnospiraceae
2fb954083b3f1afcaffc373517d20d85:f__Lachnospiraceae	d__Bacteria	Firmicutes	Clostridia	Lachnospirales	Lachnospiraceae	f__Lachnospiraceae	f__Lachnospiraceae
9129a83558e80b03a9a3ff04d6f61f19:f__Lachnospiraceae	d__Bacteria	Firmicutes	Clostridia	Lachnospirales	Lachnospiraceae	f__Lachnospiraceae	f__Lachnospiraceae
008a1de1634f83f81f89d8fdfcb7d34d:f__Lachnospiraceae	d__Bacteria	Firmicutes	Clostridia	Lachnospirales	Lachnospiraceae	f__Lachnospiraceae	f__Lachnospiraceae
af702a0c8bb313567e06504faf80942f:f__Lachnospiraceae	d__Bacteria	Firmicutes	Clostridia	Lachnospirales	Lachnospiraceae	f__Lachnospiraceae	f__Lachnospiraceae
41968913d9ca2d9dfd73c99f7947bb01:f__Lachnospiraceae	d__Bacteria	Firmicutes	Clostridia	Lachnospirales	Lachnospiraceae	f__Lachnospiraceae	f__Lachnospiraceae
82e0302671bd7beff0fc58ee1d09a85b:f__Lachnospiraceae	d__Bacteria	Firmicutes	Clostridia	Lachnospirales	Lachnospiraceae	f__Lachnospiraceae	f__Lachnospiraceae
daf471369c8df7afa7849741660d855b:f__Lachnospiraceae	d__Bacteria	Firmicutes	Clostridia	Lachnospirales	Lachnospiraceae	f__Lachnospiraceae	f__Lachnospiraceae
6c921e3ae0af506f54295d074ca071bc:g__A2	d__Bacteria	Firmicutes	Clostridia	Lachnospirales	Lachnospiraceae	A2	g__A2
b155d97b79acc3086ce118451afa0124:f__Lachnospiraceae	d__Bacteria	Firmicutes	Clostridia	Lachnospirales	Lachnospiraceae	f__Lachnospiraceae	f__Lachnospiraceae
09fe878f37fdb48cdc41797c656c05b2:f__Lachnospiraceae	d__Bacteria	Firmicutes	Clostridia	Lachnospirales	Lachnospiraceae	f__Lachnospiraceae	f__Lachnospiraceae
d3d5f57b1c8aafeca61afdb1627d2990:g__Roseburia	d__Bacteria	Firmicutes	Clostridia	Lachnospirales	Lachnospiraceae	Roseburia	g__Roseburia
beb1407c19f7fa27ce3bbc0aa7f36157:f__Lachnospiraceae	d__Bacteria	Firmicutes	Clostridia	Lachnospirales	Lachnospiraceae	f__Lachnospiraceae	f__Lachnospiraceae
936dffb05d72ea02f1d9084659e3604c:f__Lachnospiraceae	d__Bacteria	Firmicutes	Clostridia	Lachnospirales	Lachnospiraceae	f__Lachnospiraceae	f__Lachnospiraceae
c220411c349b8a75624ff17ef6fd3923:f__Lachnospiraceae	d__Bacteria	Firmicutes	Clostridia	Lachnospirales	Lachnospiraceae	f__Lachnospiraceae	f__Lachnospiraceae
5f09e0e726ecafb8d3d90d9237c33017:g__Roseburia	d__Bacteria	Firmicutes	Clostridia	Lachnospirales	Lachnospiraceae	Roseburia	g__Roseburia
c1fb523690f4db6515ed0ab146d1ab8c:f__Lachnospiraceae	d__Bacteria	Firmicutes	Clostridia	Lachnospirales	Lachnospiraceae	f__Lachnospiraceae	f__Lachnospiraceae
ec494ccbf94de2be48f3c7e4cf844046:f__Lachnospiraceae	d__Bacteria	Firmicutes	Clostridia	Lachnospirales	Lachnospiraceae	f__Lachnospiraceae	f__Lachnospiraceae
d084b32d5ad7ee012fef1f2de8889355:g__[Eubacterium]_ventriosum_group	d__Bacteria	Firmicutes	Clostridia	Lachnospirales	Lachnospiraceae	[Eubacterium]_ventriosum_group	g__[Eubacterium]_ventriosum_group
9d24a5958524b572f096d356fd33187c:f__Lachnospiraceae	d__Bacteria	Firmicutes	Clostridia	Lachnospirales	Lachnospiraceae	f__Lachnospiraceae	f__Lachnospiraceae
cf6638b77d234084c256c5898fe8fe3b:f__Lachnospiraceae	d__Bacteria	Firmicutes	Clostridia	Lachnospirales	Lachnospiraceae	f__Lachnospiraceae	f__Lachnospiraceae
ba99dcbf16da30112ea68753ad99694d:f__Lachnospiraceae	d__Bacteria	Firmicutes	Clostridia	Lachnospirales	Lachnospiraceae	f__Lachnospiraceae	f__Lachnospiraceae
a1fe1f45720a7ea7649cbaff45fa34e3:f__Lachnospiraceae	d__Bacteria	Firmicutes	Clostridia	Lachnospirales	Lachnospiraceae	f__Lachnospiraceae	f__Lachnospiraceae
d80a7337f5b24c90a8cc2dd4d9896e61:g__Marvinbryantia	d__Bacteria	Firmicutes	Clostridia	Lachnospirales	Lachnospiraceae	Marvinbryantia	g__Marvinbryantia
e438498696e4ce6da6b786e98f911a9e:g__Marvinbryantia	d__Bacteria	Firmicutes	Clostridia	Lachnospirales	Lachnospiraceae	Marvinbryantia	g__Marvinbryantia
85a3e769a721c55ca2b9880a56a43373:f__Lachnospiraceae	d__Bacteria	Firmicutes	Clostridia	Lachnospirales	Lachnospiraceae	f__Lachnospiraceae	f__Lachnospiraceae
5f1f6453ad88dc836876671d27f97f58:f__Lachnospiraceae	d__Bacteria	Firmicutes	Clostridia	Lachnospirales	Lachnospiraceae	f__Lachnospiraceae	f__Lachnospiraceae
af140e3881d1c74ce8b17a5c8979dfa5:f__Lachnospiraceae	d__Bacteria	Firmicutes	Clostridia	Lachnospirales	Lachnospiraceae	f__Lachnospiraceae	f__Lachnospiraceae
e1d34bfaee639f5be81d28b8b33c5e2f:f__Lachnospiraceae	d__Bacteria	Firmicutes	Clostridia	Lachnospirales	Lachnospiraceae	f__Lachnospiraceae	f__Lachnospiraceae
6b8307a0222360f36caf7065c78ff424:f__Lachnospiraceae	d__Bacteria	Firmicutes	Clostridia	Lachnospirales	Lachnospiraceae	f__Lachnospiraceae	f__Lachnospiraceae
50c77a7d7927650d7b1a093e9d2c62de:f__Lachnospiraceae	d__Bacteria	Firmicutes	Clostridia	Lachnospirales	Lachnospiraceae	f__Lachnospiraceae	f__Lachnospiraceae
ce9aba3ed7d4476f57b9ca25b45c868e:f__Lachnospiraceae	d__Bacteria	Firmicutes	Clostridia	Lachnospirales	Lachnospiraceae	f__Lachnospiraceae	f__Lachnospiraceae
d2e0c58f3e2b97c342c9c190ef1763f7:g__Acetatifactor	d__Bacteria	Firmicutes	Clostridia	Lachnospirales	Lachnospiraceae	Acetatifactor	g__Acetatifactor
6df39670cb5b87a3c3684700af36463a:g__Acetatifactor	d__Bacteria	Firmicutes	Clostridia	Lachnospirales	Lachnospiraceae	Acetatifactor	g__Acetatifactor
8212472385df0dc1b6527a764d613b7d:g__Acetatifactor	d__Bacteria	Firmicutes	Clostridia	Lachnospirales	Lachnospiraceae	Acetatifactor	g__Acetatifactor
9e31424bebb25a100572229efc973274:g__Acetatifactor	d__Bacteria	Firmicutes	Clostridia	Lachnospirales	Lachnospiraceae	Acetatifactor	g__Acetatifactor
f9f8a1e38fcd6166305ee1a90187d5ed:f__Lachnospiraceae	d__Bacteria	Firmicutes	Clostridia	Lachnospirales	Lachnospiraceae	f__Lachnospiraceae	f__Lachnospiraceae
10055b4de0b725f946f9dc5f3e8409df:f__Lachnospiraceae	d__Bacteria	Firmicutes	Clostridia	Lachnospirales	Lachnospiraceae	f__Lachnospiraceae	f__Lachnospiraceae
ad967928a73ab98e764eee29f69d81ee:f__Lachnospiraceae	d__Bacteria	Firmicutes	Clostridia	Lachnospirales	Lachnospiraceae	f__Lachnospiraceae	f__Lachnospiraceae
d0fb833cb3d12f63a22e8f82d8ded106:g__uncultured	d__Bacteria	Firmicutes	Clostridia	Lachnospirales	Lachnospiraceae	uncultured	g__uncultured
1841ceeb252a3e471065c84c01175567:g__uncultured	d__Bacteria	Firmicutes	Clostridia	Lachnospirales	Lachnospiraceae	uncultured	g__uncultured
08ce27cee52afc14d82faaae7852a600:g__uncultured	d__Bacteria	Firmicutes	Clostridia	Lachnospirales	Lachnospiraceae	uncultured	g__uncultured
f2e181baa6f69461b040ab8ad9fd0442:g__uncultured	d__Bacteria	Firmicutes	Clostridia	Lachnospirales	Lachnospiraceae	uncultured	g__uncultured
0b0e03a032c5cc2b1c3b7af60839de9a:f__Lachnospiraceae	d__Bacteria	Firmicutes	Clostridia	Lachnospirales	Lachnospiraceae	f__Lachnospiraceae	f__Lachnospiraceae
1d9a5ba78b68a6a4e27d52ccb4dceaa7:f__Lachnospiraceae	d__Bacteria	Firmicutes	Clostridia	Lachnospirales	Lachnospiraceae	f__Lachnospiraceae	f__Lachnospiraceae
2cf0267a31dc6f1b8ee65c913b8f6e4d:f__Lachnospiraceae	d__Bacteria	Firmicutes	Clostridia	Lachnospirales	Lachnospiraceae	f__Lachnospiraceae	f__Lachnospiraceae
57e11c3559fa2ef79a2702684229e4ba:g__Acetatifactor	d__Bacteria	Firmicutes	Clostridia	Lachnospirales	Lachnospiraceae	Acetatifactor	g__Acetatifactor
0e6645acd71bc7e1dc285638b8c3b44b:f__Lachnospiraceae	d__Bacteria	Firmicutes	Clostridia	Lachnospirales	Lachnospiraceae	f__Lachnospiraceae	f__Lachnospiraceae
5ff8e498511cf932f268d705707899f2:f__Lachnospiraceae	d__Bacteria	Firmicutes	Clostridia	Lachnospirales	Lachnospiraceae	f__Lachnospiraceae	f__Lachnospiraceae
466f240b16ae7967d70c0d1c09d52b3d:f__Lachnospiraceae	d__Bacteria	Firmicutes	Clostridia	Lachnospirales	Lachnospiraceae	f__Lachnospiraceae	f__Lachnospiraceae
83675d30639c20d61e9f59c2b956ee5b:f__Lachnospiraceae	d__Bacteria	Firmicutes	Clostridia	Lachnospirales	Lachnospiraceae	f__Lachnospiraceae	f__Lachnospiraceae
3ee3085cd6f25c2449332df3675b9eee:f__Lachnospiraceae	d__Bacteria	Firmicutes	Clostridia	Lachnospirales	Lachnospiraceae	f__Lachnospiraceae	f__Lachnospiraceae
3fb663a5bf98e163dbeedefe91c6bae9:f__Lachnospiraceae	d__Bacteria	Firmicutes	Clostridia	Lachnospirales	Lachnospiraceae	f__Lachnospiraceae	f__Lachnospiraceae
deb6cb498b1f0a2e2098d8698813c54b:g__Marvinbryantia	d__Bacteria	Firmicutes	Clostridia	Lachnospirales	Lachnospiraceae	Marvinbryantia	g__Marvinbryantia
57d656d6f5e3d99a519bc3f369021127:f__Lachnospiraceae	d__Bacteria	Firmicutes	Clostridia	Lachnospirales	Lachnospiraceae	f__Lachnospiraceae	f__Lachnospiraceae
3e3f3715c117bd6dbfc4b3a5074f4619:g__Marvinbryantia	d__Bacteria	Firmicutes	Clostridia	Lachnospirales	Lachnospiraceae	Marvinbryantia	g__Marvinbryantia
b539fc5b8526efb37342c72b3766b72f:f__Lachnospiraceae	d__Bacteria	Firmicutes	Clostridia	Lachnospirales	Lachnospiraceae	f__Lachnospiraceae	f__Lachnospiraceae
5149bdbf03de13bb38557d48d5141b87:f__Lachnospiraceae	d__Bacteria	Firmicutes	Clostridia	Lachnospirales	Lachnospiraceae	f__Lachnospiraceae	f__Lachnospiraceae
e2ca214f7055c2a6eedc54ac7689d169:f__Lachnospiraceae	d__Bacteria	Firmicutes	Clostridia	Lachnospirales	Lachnospiraceae	f__Lachnospiraceae	f__Lachnospiraceae
5fe7368c69e66529f0fe71354cc10fc7:f__Lachnospiraceae	d__Bacteria	Firmicutes	Clostridia	Lachnospirales	Lachnospiraceae	f__Lachnospiraceae	f__Lachnospiraceae
185fd5fa18cb1cc8b0fa2bacf60af299:f__Lachnospiraceae	d__Bacteria	Firmicutes	Clostridia	Lachnospirales	Lachnospiraceae	f__Lachnospiraceae	f__Lachnospiraceae
60a2e0a4d6760de56ad66a42a4093dc5:f__Lachnospiraceae	d__Bacteria	Firmicutes	Clostridia	Lachnospirales	Lachnospiraceae	f__Lachnospiraceae	f__Lachnospiraceae
22907d450b79c927e4ffe34a2d09d2aa:f__Lachnospiraceae	d__Bacteria	Firmicutes	Clostridia	Lachnospirales	Lachnospiraceae	f__Lachnospiraceae	f__Lachnospiraceae
9a28e6b1aaae69477039957bc8a1222f:f__Lachnospiraceae	d__Bacteria	Firmicutes	Clostridia	Lachnospirales	Lachnospiraceae	f__Lachnospiraceae	f__Lachnospiraceae
50313555c1a4385e25c85b06a5c8ad42:f__Lachnospiraceae	d__Bacteria	Firmicutes	Clostridia	Lachnospirales	Lachnospiraceae	f__Lachnospiraceae	f__Lachnospiraceae
ebc6b8b4fcd1993be87b1f2188c5fe9b:f__Lachnospiraceae	d__Bacteria	Firmicutes	Clostridia	Lachnospirales	Lachnospiraceae	f__Lachnospiraceae	f__Lachnospiraceae
241358149d169fe77c6d1070671e4264:f__Lachnospiraceae	d__Bacteria	Firmicutes	Clostridia	Lachnospirales	Lachnospiraceae	f__Lachnospiraceae	f__Lachnospiraceae
8ac6eb8f6cb6cb09ec627e2a9cc972bd:g__Lachnospiraceae_UCG-006	d__Bacteria	Firmicutes	Clostridia	Lachnospirales	Lachnospiraceae	Lachnospiraceae_UCG-006	g__Lachnospiraceae_UCG-006
898eb92ef2d1ef893f7d0c383527b44d:g__Lachnospiraceae_UCG-006	d__Bacteria	Firmicutes	Clostridia	Lachnospirales	Lachnospiraceae	Lachnospiraceae_UCG-006	g__Lachnospiraceae_UCG-006
682dde043b6d08cf20021dc1e423446d:g__Lachnospiraceae_UCG-006	d__Bacteria	Firmicutes	Clostridia	Lachnospirales	Lachnospiraceae	Lachnospiraceae_UCG-006	g__Lachnospiraceae_UCG-006
3562d3a0374b9f2ed190c1a7aa7dedb7:g__Lachnospiraceae_UCG-006	d__Bacteria	Firmicutes	Clostridia	Lachnospirales	Lachnospiraceae	Lachnospiraceae_UCG-006	g__Lachnospiraceae_UCG-006
675df60bfe10a0076c6359d6ce9e3c6f:f__Lachnospiraceae	d__Bacteria	Firmicutes	Clostridia	Lachnospirales	Lachnospiraceae	f__Lachnospiraceae	f__Lachnospiraceae
b3b9843bbbe0fbf712a588255088fd4c:g__Dorea	d__Bacteria	Firmicutes	Clostridia	Lachnospirales	Lachnospiraceae	Dorea	g__Dorea
bc252e0de1c683f043226dd0579e9323:g__Dorea	d__Bacteria	Firmicutes	Clostridia	Lachnospirales	Lachnospiraceae	Dorea	g__Dorea
b48234b268b116b93cfc519a5e05066f:f__Lachnospiraceae	d__Bacteria	Firmicutes	Clostridia	Lachnospirales	Lachnospiraceae	f__Lachnospiraceae	f__Lachnospiraceae
817ca6c7f764f795484d3ca3bf564576:f__Lachnospiraceae	d__Bacteria	Firmicutes	Clostridia	Lachnospirales	Lachnospiraceae	f__Lachnospiraceae	f__Lachnospiraceae
b65410081c87ed629211d7fb136ec45f:f__Lachnospiraceae	d__Bacteria	Firmicutes	Clostridia	Lachnospirales	Lachnospiraceae	f__Lachnospiraceae	f__Lachnospiraceae
4598e7db6dff8f019ff4f6c50dc05df4:f__Lachnospiraceae	d__Bacteria	Firmicutes	Clostridia	Lachnospirales	Lachnospiraceae	f__Lachnospiraceae	f__Lachnospiraceae
9e3ab4526cd8a63fe54430cf8c96b46e:f__Lachnospiraceae	d__Bacteria	Firmicutes	Clostridia	Lachnospirales	Lachnospiraceae	f__Lachnospiraceae	f__Lachnospiraceae
9c6688b479e664fa9d070647653e49ed:g__Lachnospiraceae_NK4A136_group	d__Bacteria	Firmicutes	Clostridia	Lachnospirales	Lachnospiraceae	Lachnospiraceae_NK4A136_group	g__Lachnospiraceae_NK4A136_group
ef3a40c4f26b5019887d73ceaaab84f2:g__Lachnospiraceae_NK4A136_group	d__Bacteria	Firmicutes	Clostridia	Lachnospirales	Lachnospiraceae	Lachnospiraceae_NK4A136_group	g__Lachnospiraceae_NK4A136_group
9b4036adb487adfe4ca484346b5b9a7b:g__Lachnospiraceae_NK4A136_group	d__Bacteria	Firmicutes	Clostridia	Lachnospirales	Lachnospiraceae	Lachnospiraceae_NK4A136_group	g__Lachnospiraceae_NK4A136_group
25f537c4856de1617e682de90caba215:f__Lachnospiraceae	d__Bacteria	Firmicutes	Clostridia	Lachnospirales	Lachnospiraceae	f__Lachnospiraceae	f__Lachnospiraceae
eb780084d3c5b406ff6ff7a4734850ec:f__Lachnospiraceae	d__Bacteria	Firmicutes	Clostridia	Lachnospirales	Lachnospiraceae	f__Lachnospiraceae	f__Lachnospiraceae
00d2bfd458db807e323de703ef956d04:f__Lachnospiraceae	d__Bacteria	Firmicutes	Clostridia	Lachnospirales	Lachnospiraceae	f__Lachnospiraceae	f__Lachnospiraceae
6536a7bc84c95500ef05185628c9f407:f__Lachnospiraceae	d__Bacteria	Firmicutes	Clostridia	Lachnospirales	Lachnospiraceae	f__Lachnospiraceae	f__Lachnospiraceae
7566bcf9eeeac8d93022dfa6b5e75ab5:f__Lachnospiraceae	d__Bacteria	Firmicutes	Clostridia	Lachnospirales	Lachnospiraceae	f__Lachnospiraceae	f__Lachnospiraceae
226ab97195d19858d059fffaef17f5d7:f__Lachnospiraceae	d__Bacteria	Firmicutes	Clostridia	Lachnospirales	Lachnospiraceae	f__Lachnospiraceae	f__Lachnospiraceae
2cb9d327a68b996786813f0f2c1811c4:f__Lachnospiraceae	d__Bacteria	Firmicutes	Clostridia	Lachnospirales	Lachnospiraceae	f__Lachnospiraceae	f__Lachnospiraceae
c8738b09261f9ea1f3414e16667fac02:f__Lachnospiraceae	d__Bacteria	Firmicutes	Clostridia	Lachnospirales	Lachnospiraceae	f__Lachnospiraceae	f__Lachnospiraceae
811f358e4e89eecbd75298ffce878cba:f__Lachnospiraceae	d__Bacteria	Firmicutes	Clostridia	Lachnospirales	Lachnospiraceae	f__Lachnospiraceae	f__Lachnospiraceae
34e330f47d6b0b3a7742855c99c1730b:f__Lachnospiraceae	d__Bacteria	Firmicutes	Clostridia	Lachnospirales	Lachnospiraceae	f__Lachnospiraceae	f__Lachnospiraceae
9db5855bd9b253f9c84c6b36b3e25451:f__Lachnospiraceae	d__Bacteria	Firmicutes	Clostridia	Lachnospirales	Lachnospiraceae	f__Lachnospiraceae	f__Lachnospiraceae
df95343bca969e045d6cb031e9c88cf6:f__Lachnospiraceae	d__Bacteria	Firmicutes	Clostridia	Lachnospirales	Lachnospiraceae	f__Lachnospiraceae	f__Lachnospiraceae
aa19b65fa066defdc12ae4b7f2f00066:g__GCA-900066575	d__Bacteria	Firmicutes	Clostridia	Lachnospirales	Lachnospiraceae	GCA-900066575	g__GCA-900066575
6d4ab2107d92228c6751838e7dbbe697:g__GCA-900066575	d__Bacteria	Firmicutes	Clostridia	Lachnospirales	Lachnospiraceae	GCA-900066575	g__GCA-900066575
c75ae6008025d80134bd14e9712f9d5c:g__GCA-900066575	d__Bacteria	Firmicutes	Clostridia	Lachnospirales	Lachnospiraceae	GCA-900066575	g__GCA-900066575
5331f57ab0f2e416cce5e856ca82bc07:g__GCA-900066575	d__Bacteria	Firmicutes	Clostridia	Lachnospirales	Lachnospiraceae	GCA-900066575	g__GCA-900066575
8e74f6f63a5f9a304aeb8284be71fd23:g__GCA-900066575	d__Bacteria	Firmicutes	Clostridia	Lachnospirales	Lachnospiraceae	GCA-900066575	g__GCA-900066575
3883c3ab093249287e47ca21ff186ca4:g__GCA-900066575	d__Bacteria	Firmicutes	Clostridia	Lachnospirales	Lachnospiraceae	GCA-900066575	g__GCA-900066575
9b89b811be9292552e327f16a217ee6f:g__GCA-900066575	d__Bacteria	Firmicutes	Clostridia	Lachnospirales	Lachnospiraceae	GCA-900066575	g__GCA-900066575
f09f257605135a6049b847768387fb33:f__Lachnospiraceae	d__Bacteria	Firmicutes	Clostridia	Lachnospirales	Lachnospiraceae	f__Lachnospiraceae	f__Lachnospiraceae
be3aa43db1c015630bf88961c7273719:f__Lachnospiraceae	d__Bacteria	Firmicutes	Clostridia	Lachnospirales	Lachnospiraceae	f__Lachnospiraceae	f__Lachnospiraceae
08faf2041b38f0c8f2faa68e7d5edd31:f__Lachnospiraceae	d__Bacteria	Firmicutes	Clostridia	Lachnospirales	Lachnospiraceae	f__Lachnospiraceae	f__Lachnospiraceae
8e6f1849d93723676dff6cb1962941a8:f__Lachnospiraceae	d__Bacteria	Firmicutes	Clostridia	Lachnospirales	Lachnospiraceae	f__Lachnospiraceae	f__Lachnospiraceae
37a7e187d35366eb6167cbe90e558af1:f__Lachnospiraceae	d__Bacteria	Firmicutes	Clostridia	Lachnospirales	Lachnospiraceae	f__Lachnospiraceae	f__Lachnospiraceae
2b33752353804e5616919765189fded9:f__Lachnospiraceae	d__Bacteria	Firmicutes	Clostridia	Lachnospirales	Lachnospiraceae	f__Lachnospiraceae	f__Lachnospiraceae
31217980cfdf305668ba9c8482a34e81:f__Lachnospiraceae	d__Bacteria	Firmicutes	Clostridia	Lachnospirales	Lachnospiraceae	f__Lachnospiraceae	f__Lachnospiraceae
f3f57fb4feeef35aada1a409a3352520:f__Lachnospiraceae	d__Bacteria	Firmicutes	Clostridia	Lachnospirales	Lachnospiraceae	f__Lachnospiraceae	f__Lachnospiraceae
1ea2c3e2a528db3d3be74e6d87fc2942:f__Lachnospiraceae	d__Bacteria	Firmicutes	Clostridia	Lachnospirales	Lachnospiraceae	f__Lachnospiraceae	f__Lachnospiraceae
bfa3561ca0d31bca54be08e2d9f7937f:f__Lachnospiraceae	d__Bacteria	Firmicutes	Clostridia	Lachnospirales	Lachnospiraceae	f__Lachnospiraceae	f__Lachnospiraceae
fba4814520ceefacdd71421bc14421c4:f__Lachnospiraceae	d__Bacteria	Firmicutes	Clostridia	Lachnospirales	Lachnospiraceae	f__Lachnospiraceae	f__Lachnospiraceae
f54447ae705d557e2c2b3777fbdd56f0:f__Lachnospiraceae	d__Bacteria	Firmicutes	Clostridia	Lachnospirales	Lachnospiraceae	f__Lachnospiraceae	f__Lachnospiraceae
9e3b0ce9bb690b78f97f20c102089c55:f__Lachnospiraceae	d__Bacteria	Firmicutes	Clostridia	Lachnospirales	Lachnospiraceae	f__Lachnospiraceae	f__Lachnospiraceae
b301115074f6e3de36efa48b692c7f8b:f__Lachnospiraceae	d__Bacteria	Firmicutes	Clostridia	Lachnospirales	Lachnospiraceae	f__Lachnospiraceae	f__Lachnospiraceae
4422afa5e085d3e4373b56dd5c28160d:f__Lachnospiraceae	d__Bacteria	Firmicutes	Clostridia	Lachnospirales	Lachnospiraceae	f__Lachnospiraceae	f__Lachnospiraceae
0570b4a067b34904d37cb5ddc848b221:f__Lachnospiraceae	d__Bacteria	Firmicutes	Clostridia	Lachnospirales	Lachnospiraceae	f__Lachnospiraceae	f__Lachnospiraceae
f9c752d5c510e07c457e029af2d6d31b:f__Lachnospiraceae	d__Bacteria	Firmicutes	Clostridia	Lachnospirales	Lachnospiraceae	f__Lachnospiraceae	f__Lachnospiraceae
1fdb09b154f347c35de3aad68774cb79:f__Lachnospiraceae	d__Bacteria	Firmicutes	Clostridia	Lachnospirales	Lachnospiraceae	f__Lachnospiraceae	f__Lachnospiraceae
83183c1d868ac822c4dbcc0c6d1304ac:f__Lachnospiraceae	d__Bacteria	Firmicutes	Clostridia	Lachnospirales	Lachnospiraceae	f__Lachnospiraceae	f__Lachnospiraceae
e9ba53901533347c901fadbda061b68f:f__Lachnospiraceae	d__Bacteria	Firmicutes	Clostridia	Lachnospirales	Lachnospiraceae	f__Lachnospiraceae	f__Lachnospiraceae
c982470b2a0c52e8606b0898f3616f42:f__Lachnospiraceae	d__Bacteria	Firmicutes	Clostridia	Lachnospirales	Lachnospiraceae	f__Lachnospiraceae	f__Lachnospiraceae
8e91fcf7e5f0832ece096a0c38bf2979:f__Lachnospiraceae	d__Bacteria	Firmicutes	Clostridia	Lachnospirales	Lachnospiraceae	f__Lachnospiraceae	f__Lachnospiraceae
1e040db0048bb4067f6d355cb45648dd:f__Lachnospiraceae	d__Bacteria	Firmicutes	Clostridia	Lachnospirales	Lachnospiraceae	f__Lachnospiraceae	f__Lachnospiraceae
2ce88e05f1919882b01289628bd3d156:f__Lachnospiraceae	d__Bacteria	Firmicutes	Clostridia	Lachnospirales	Lachnospiraceae	f__Lachnospiraceae	f__Lachnospiraceae
d2be1254f5e7eb97bd42ec342d9cb11d:f__Lachnospiraceae	d__Bacteria	Firmicutes	Clostridia	Lachnospirales	Lachnospiraceae	f__Lachnospiraceae	f__Lachnospiraceae
4e1bda045e6ba843353281138c649093:f__Lachnospiraceae	d__Bacteria	Firmicutes	Clostridia	Lachnospirales	Lachnospiraceae	f__Lachnospiraceae	f__Lachnospiraceae
aa72cb690f877a365de8223b4466671b:f__Lachnospiraceae	d__Bacteria	Firmicutes	Clostridia	Lachnospirales	Lachnospiraceae	f__Lachnospiraceae	f__Lachnospiraceae
5284495840f983847ec0d0b741a9a471:f__Lachnospiraceae	d__Bacteria	Firmicutes	Clostridia	Lachnospirales	Lachnospiraceae	f__Lachnospiraceae	f__Lachnospiraceae
37a0a427f45ea3b8299b4a41c10d02e6:g__Lachnospiraceae_NK4A136_group	d__Bacteria	Firmicutes	Clostridia	Lachnospirales	Lachnospiraceae	Lachnospiraceae_NK4A136_group	g__Lachnospiraceae_NK4A136_group
941e8c48a16ad7d48c343538ef921633:f__Lachnospiraceae	d__Bacteria	Firmicutes	Clostridia	Lachnospirales	Lachnospiraceae	f__Lachnospiraceae	f__Lachnospiraceae
3dfaa3fabdf04711351c97af550d2921:g__Lachnospiraceae_NK4A136_group	d__Bacteria	Firmicutes	Clostridia	Lachnospirales	Lachnospiraceae	Lachnospiraceae_NK4A136_group	g__Lachnospiraceae_NK4A136_group
e24e7b9b383a4e46a7761d21ddd703aa:g__Lachnospiraceae_NK4A136_group	d__Bacteria	Firmicutes	Clostridia	Lachnospirales	Lachnospiraceae	Lachnospiraceae_NK4A136_group	g__Lachnospiraceae_NK4A136_group
f7428585b7cf8d65f206036a5852adab:g__Lachnospiraceae_NK4A136_group	d__Bacteria	Firmicutes	Clostridia	Lachnospirales	Lachnospiraceae	Lachnospiraceae_NK4A136_group	g__Lachnospiraceae_NK4A136_group
ce0fd2cf90c42ae9233134dfbd75a46b:g__Lachnospiraceae_NK4A136_group	d__Bacteria	Firmicutes	Clostridia	Lachnospirales	Lachnospiraceae	Lachnospiraceae_NK4A136_group	g__Lachnospiraceae_NK4A136_group
cfdf39cd6545fb6a7ddb747c3393c225:g__Lachnospiraceae_NK4A136_group	d__Bacteria	Firmicutes	Clostridia	Lachnospirales	Lachnospiraceae	Lachnospiraceae_NK4A136_group	g__Lachnospiraceae_NK4A136_group
35b8c10c192360a7cdad628a185e99e5:g__Lachnospiraceae_NK4A136_group	d__Bacteria	Firmicutes	Clostridia	Lachnospirales	Lachnospiraceae	Lachnospiraceae_NK4A136_group	g__Lachnospiraceae_NK4A136_group
08eedcaf8f982611c4982038139f6271:g__Lachnospiraceae_NK4A136_group	d__Bacteria	Firmicutes	Clostridia	Lachnospirales	Lachnospiraceae	Lachnospiraceae_NK4A136_group	g__Lachnospiraceae_NK4A136_group
a452acdd4133942f4427f17e596c9a80:g__Lachnospiraceae_NK4A136_group	d__Bacteria	Firmicutes	Clostridia	Lachnospirales	Lachnospiraceae	Lachnospiraceae_NK4A136_group	g__Lachnospiraceae_NK4A136_group
924668f542df9de35c2226e4a6cf09bd:g__Lachnospiraceae_NK4A136_group	d__Bacteria	Firmicutes	Clostridia	Lachnospirales	Lachnospiraceae	Lachnospiraceae_NK4A136_group	g__Lachnospiraceae_NK4A136_group
15029a53d91a033bae30c1ad032ad804:f__Lachnospiraceae	d__Bacteria	Firmicutes	Clostridia	Lachnospirales	Lachnospiraceae	f__Lachnospiraceae	f__Lachnospiraceae
b310236a69032ef47e5c274f5256115a:f__Lachnospiraceae	d__Bacteria	Firmicutes	Clostridia	Lachnospirales	Lachnospiraceae	f__Lachnospiraceae	f__Lachnospiraceae
926aa876f26dfc5e05a6d6823fd7caa4:f__Lachnospiraceae	d__Bacteria	Firmicutes	Clostridia	Lachnospirales	Lachnospiraceae	f__Lachnospiraceae	f__Lachnospiraceae
f95b1ff191764f53c85f7e7ab0efb549:f__Lachnospiraceae	d__Bacteria	Firmicutes	Clostridia	Lachnospirales	Lachnospiraceae	f__Lachnospiraceae	f__Lachnospiraceae
208a9c153aaf8525d0e7083e6ef2864a:f__Lachnospiraceae	d__Bacteria	Firmicutes	Clostridia	Lachnospirales	Lachnospiraceae	f__Lachnospiraceae	f__Lachnospiraceae
c2ad34addc26f871b36e062f6816d89f:g__Lachnospiraceae_NK4A136_group	d__Bacteria	Firmicutes	Clostridia	Lachnospirales	Lachnospiraceae	Lachnospiraceae_NK4A136_group	g__Lachnospiraceae_NK4A136_group
1328ddadac3f2d08eb25e79a18f7e574:g__Lachnospiraceae_NK4A136_group	d__Bacteria	Firmicutes	Clostridia	Lachnospirales	Lachnospiraceae	Lachnospiraceae_NK4A136_group	g__Lachnospiraceae_NK4A136_group
27b0bca5c048a9dfade9558dcf685681:g__Lachnospiraceae_NK4A136_group	d__Bacteria	Firmicutes	Clostridia	Lachnospirales	Lachnospiraceae	Lachnospiraceae_NK4A136_group	g__Lachnospiraceae_NK4A136_group
020f48a69f9bf40e54fbac885f94695a:f__Lachnospiraceae	d__Bacteria	Firmicutes	Clostridia	Lachnospirales	Lachnospiraceae	f__Lachnospiraceae	f__Lachnospiraceae
da655131b22bfd130476359a287ed672:f__Lachnospiraceae	d__Bacteria	Firmicutes	Clostridia	Lachnospirales	Lachnospiraceae	f__Lachnospiraceae	f__Lachnospiraceae
901c9973bde010c1a5c49023e63cc252:f__Lachnospiraceae	d__Bacteria	Firmicutes	Clostridia	Lachnospirales	Lachnospiraceae	f__Lachnospiraceae	f__Lachnospiraceae
0f4a15d85033f63632e910d9603f3918:f__Lachnospiraceae	d__Bacteria	Firmicutes	Clostridia	Lachnospirales	Lachnospiraceae	f__Lachnospiraceae	f__Lachnospiraceae
e04cb8c96d35fee0e181a15fc4511d0c:f__Lachnospiraceae	d__Bacteria	Firmicutes	Clostridia	Lachnospirales	Lachnospiraceae	f__Lachnospiraceae	f__Lachnospiraceae
61db0bd527e07336202fd0ff4578c042:f__Lachnospiraceae	d__Bacteria	Firmicutes	Clostridia	Lachnospirales	Lachnospiraceae	f__Lachnospiraceae	f__Lachnospiraceae

## Sheet: Supplementary Fig. 1B
Supplementary Fig. 1B Baseline weight (% of day0)
Group	Animal #	Days post challenge
		0	1	2	3	4	5	6	7	8	9	10	11	12	13	14
no CDI	384-1	100	103.302	103.774	104.245	101.415	100.943	101.415	102.358	104.245	104.245	103.774	104.717	106.132	105.66	107.547
	384-2	100	104.02	103.015	99.4975	103.518	102.513	104.02	106.03	108.04	109.548	110.553	108.543	110.05	111.558	112.06
	384-3	a	a	a	a	a	a	a	a	a	a	a	a	a	a	a	Mouse had hydrocephalus and was euthanized accordingly before the end of the cef week (Day -6)
	384-4	100	103.015	104.02	99.4975	102.513	99.4975	102.513	104.02	108.04	107.035	106.03	106.533	106.533	108.04	109.045
VAN low	383-1	100	103.209	105.882	97.861	100	100.535	96.2567	96.7914	101.604	102.139	102.674	104.278	103.743	90.9091	87.7005
	383-2	100	102.488	103.483	93.0348	98.01	99.005	98.5075	96.0199	98.5075	99.005	100.995	100.498	100.498	100	100.995
	383-3	100	102.451	104.412	93.1373	89.2157	96.0784	93.6275	93.1373	96.0784	96.0784	96.5686	98.5294	94.6078	75.9804	a	Mouse necropsied on day 13 due to the reaching of its humane endpoint - >20% weight loss
	383-4	100	100.962	103.846	95.6731	97.5962	97.5962	96.6346	97.1154	100	100.962	102.404	103.846	101.923	94.2308	90.8654
VAN high	381-1	100	100.532	101.064	88.2979	94.1489	93.617	96.2766	97.3404	98.4043	99.4681	100	100	100	100.532	101.596
	381-2	100	103.5	93	98	98.5	95	97	97.5	100	98.5	98.5	98.5	99.5	100.5	101
	381-3	100	100	100.474	95.7346	100.474	97.6303	97.6303	100.948	101.896	101.896	102.37	103.791	102.844	101.422	105.213
	381-4	100	102.551	94.3878	99.4898	104.592	102.041	102.041	103.061	102.041	100.51	100	100.51	102.041	102.041	91.8367
EVG7 low	385-1	100	104.327	105.288	89.4231	88.9423	92.3077	95.1923	97.5962	101.923	102.885	101.923	100.962	102.404	102.404	102.404
	385-2	100	101.463	103.415	94.1463	94.6341	97.0732	99.5122	100	101.463	102.439	104.39	104.39	104.878	105.854	106.829
	385-3	100	103.365	108.173	100	103.365	103.846	105.288	103.846	105.769	105.288	105.769	103.365	103.365	103.846	104.808
	385-4	100	102.381	102.857	97.1429	95.2381	95.7143	99.0476	100	100.952	102.381	101.429	100	100.476	100	101.905
EVG7 high	386-1	100	99.0654	103.738	98.5981	97.1963	95.3271	93.9252	95.7944	96.729	99.0654	101.869	99.5327	100.467	98.5981	102.336
	386-2	100	99.0431	103.349	95.2153	98.5646	96.6507	95.6938	95.6938	97.1292	97.6077	100.478	100	100.957	101.914	97.1292
	386-3	100	103.791	103.318	97.6303	96.6825	96.6825	95.2607	96.2085	96.2085	100	101.422	102.37	103.791	102.37	99.5261
	386-4	100	103.03	104.545	91.9192	92.9293	93.4343	95.9596	95.4545	96.4646	96.4646	98.4848	97.9798	100	100.505	101.01
	a Mouse euthanized, no weight collected

[truncated: 3 more sheets: Supplementary Fig. 1C, Supplementary Fig. 1D, Supplementary Fig. 1E]
